# Supplementary material for: Bis(μ-3,5-dinitro-2-oxidobenzoato)-κ3 O 1,O 2:O 1;κ3 O 1:O 1,O 2-bis[aqua­(2-phenyl-1,3,7,8-tetra­azacyclo­penta­[l]phenanthrene-κ2 N 7,N 8)cobalt(II)]
Source: Acta Crystallogr Sect E Struct Rep Online. 2010 Jun 5;66(Pt 7):m751–2. doi: 10.1107/S1600536810017629 (PMC3006703; doi:10.1107/S1600536810017629)
Supplement: Supplementary file 1 [file e-66-0m751-sup1.cif]

##############################################################################
###                                                                        ###
###        Electronic paper (Acta Crystallographica Section E)             ###
###                                                                        ###
##############################################################################
#                                                                            #
# This CIF contains the data in a paper accepted for publication in Acta     #
# Crystallographica Section E. It conforms to the requirements of Notes      #
# for Authors for Section E, and has been peer reviewed under the auspices   #
# of the IUCr Commission on Journals.                                        #
#                                                                            #
# Full details of the Crystallographic Information File format               #
# are given in the paper "The Crystallographic Information File (CIF):       #
# a New Standard Archive File for Crystallography" by S. R. Hall, F. H.      #
# Allen and I. D. Brown [Acta Cryst. (1991), A47, 655-685].                  #
#                                                                            #
# The current version of the core CIF dictionary is obtainable from          #
# ftp://ftp.iucr.org/pub/cif_core.dic. The current version number is 2.4.    #
#                                                                            #
# Software is freely available for graphical display of the structure(s) in  #
# this CIF.  For information consult the CIF home page http://www.iucr.org/  #
# cif/home.html                                                              #
#                                                                            #
# This file may be used for bona fide research purposes within the           #
# scientific community so long as proper attribution is given to the journal # 
# article from which it was obtained.                                        #
#                                                                            #
##############################################################################
                                             
data_global
_audit_creation_method     'SHELXL97'
_journal_date_recd_electronic     2010-04-27
_journal_date_accepted     2010-05-13
_journal_name_full     'Acta Crystallographica, Section E'
_journal_year     2010
_journal_volume     66
_journal_issue      7
_journal_page_first     m751
_journal_page_last     m752
_journal_paper_category     QM
_journal_coeditor_code     HY2303
_publ_contact_author_name     'Chun-Xiang Li'
_publ_contact_author_address
;
School of Chemistry and Chemical Engineering
Jiangsu University
Zhenjiang 212013
People's Republic of China
;
_publ_contact_author_email     yys@ujs.edu.cn
_publ_contact_author_fax     ?
_publ_contact_author_phone     ?
_publ_section_title
;\
Bis(\m-3,5-dinitro-2-oxidobenzoato)-\k^3^<i>O</i>^1^,<i>O</i>^2^:<i>O</i>^1^;\
\k^3^<i>O</i>^1^:<i>O</i>^1^,<i>O</i>^2^-\\
bis[aqua(2-phenyl-1,3,7,8-tetraazacyclopenta[<i>l</i>]phenanthrene-\
\k^2^<i>N</i>^7^,<i>N</i>^8^)cobalt(II)]
;
loop_
    _publ_author_name
    _publ_author_address
    'Xiang-Cheng Wang'
;
School of Chemistry and Chemical Engineering
Jiangsu University
Zhenjiang 212013
People's Republic of China
;
    'Jing Chen'
;
School of Chemistry and Chemical Engineering
Jiangsu University
Zhenjiang 212013
People's Republic of China
;
    'Chun-Jie Wang'
;
School of Chemistry and Chemical Engineering
Jiangsu University
Zhenjiang 212013
People's Republic of China
;
    'Chun-Xiang Li'
;
School of Chemistry and Chemical Engineering
Jiangsu University
Zhenjiang 212013
People's Republic of China
;
data_I
_audit_creation_method     SHELXL-97
_chemical_name_systematic
;
Bis(\m-3,5-dinitro-2-oxidobenzoato)-\k^3^O^1^,O^2^:O^1^;\k^3^O^1^:O^1^,O^2^-
bis[aqua(2-phenyl-1,3,7,8-tetraazacyclopenta[<i>l</i>]phenanthrene-
\k^2^<i>N</i>^7^,<i>N</i>^8^)cobalt(II)]
;
_chemical_name_common     ?
_chemical_formula_moiety     'C52 H32 Co2 N12 O16'
_chemical_formula_sum     'C52 H32 Co2 N12 O16'
_chemical_formula_iupac     '[Co2 (C7 H2 N2 O7)2 (C19 H12 N4)2 (H2 O)2]'
_chemical_formula_weight     1198.76
_chemical_melting_point     ?
_symmetry_cell_setting     triclinic
_symmetry_space_group_name_H-M     'P -1 '
_symmetry_space_group_name_Hall     '-P 1'
loop_
    _symmetry_equiv_pos_as_xyz
    'x, y, z'
    '-x, -y, -z'
_cell_length_a     8.2943(4)
_cell_length_b     11.0232(5)
_cell_length_c     13.6139(7)
_cell_angle_alpha     102.690(4)
_cell_angle_beta     107.282(4)
_cell_angle_gamma     90.459(4)
_cell_volume     1155.90(10)
_cell_formula_units_Z     1
_cell_measurement_reflns_used     3653
_cell_measurement_theta_min     4.3681
_cell_measurement_theta_max     25
_cell_measurement_temperature     292(2)
_exptl_crystal_description     block
_exptl_crystal_colour     yellow
_exptl_crystal_size_max     0.32
_exptl_crystal_size_mid     0.27
_exptl_crystal_size_min     0.23
_exptl_crystal_density_diffrn     1.722
_exptl_crystal_density_meas     1.722
_exptl_crystal_density_method     'not measured'
_exptl_crystal_F_000     610
_exptl_absorpt_coefficient_mu     0.813
_exptl_absorpt_correction_type     'multi-scan'
_exptl_absorpt_process_details     '(CrysAlis RED; Oxford Diffraction, 2006)'
_exptl_absorpt_correction_T_min     0.771
_exptl_absorpt_correction_T_max     0.829
_diffrn_ambient_temperature     292(2)
_diffrn_radiation_type     MoK\a
_diffrn_radiation_wavelength     0.71073
_diffrn_radiation_source     'fine-focus sealed tube'
_diffrn_radiation_monochromator     graphite
_diffrn_measurement_device_type     'Oxford Diffraction Gemini R Ultra CCD'
_diffrn_measurement_method     \w
_diffrn_detector_area_resol_mean     ?
_diffrn_reflns_number     7153
_diffrn_reflns_av_R_equivalents     0.0278
_diffrn_reflns_av_sigmaI/netI     0.0572
_diffrn_reflns_theta_min     4.38
_diffrn_reflns_theta_max     25.00
_diffrn_reflns_theta_full     25.00
_diffrn_measured_fraction_theta_max     0.993
_diffrn_measured_fraction_theta_full     0.993
_diffrn_reflns_limit_h_min     -9
_diffrn_reflns_limit_h_max     9
_diffrn_reflns_limit_k_min     -13
_diffrn_reflns_limit_k_max     11
_diffrn_reflns_limit_l_min     -14
_diffrn_reflns_limit_l_max     16
_diffrn_standards_number     ?
_diffrn_standards_interval_count     ?
_diffrn_standards_interval_time     ?
_diffrn_standards_decay_%     ?
_reflns_number_total     4041
_reflns_number_gt     2933
_reflns_threshold_expression     I>2\s(I)
_refine_ls_structure_factor_coef     Fsqd
_refine_ls_matrix_type     full
_refine_ls_R_factor_all     0.0638
_refine_ls_R_factor_gt     0.0437
_refine_ls_wR_factor_gt     0.1054
_refine_ls_wR_factor_ref     0.1107
_refine_ls_goodness_of_fit_ref     0.996
_refine_ls_restrained_S_all     1.259
_refine_ls_number_reflns     4041
_refine_ls_number_parameters     378
_refine_ls_number_restraints     168
_refine_ls_hydrogen_treatment     mixed
_refine_ls_weighting_scheme     calc
_refine_ls_weighting_details
                 'calc w=1/[\s^2^(Fo^2^)+(0.0638P)^2^] where P=(Fo^2^+2Fc^2^)/3'
_atom_sites_solution_hydrogens     geom
_atom_sites_solution_primary     direct
_atom_sites_solution_secondary     difmap
_refine_ls_shift/su_max     0.002
_refine_ls_shift/su_mean     0.000
_refine_diff_density_max     0.972
_refine_diff_density_min     -1.002
_refine_ls_extinction_method     none
_refine_ls_extinction_coef     ?
loop_
    _atom_type_symbol
    _atom_type_description
    _atom_type_scat_dispersion_real
    _atom_type_scat_dispersion_imag
    _atom_type_scat_source
    'C' 'C' 0.0033 0.0016
                         'International Tables Vol C Tables 4.2.6.8 and 6.1.1.4'
    'H' 'H' 0.0000 0.0000
                         'International Tables Vol C Tables 4.2.6.8 and 6.1.1.4'
    'N' 'N' 0.0061 0.0033
                         'International Tables Vol C Tables 4.2.6.8 and 6.1.1.4'
    'O' 'O' 0.0106 0.0060
                         'International Tables Vol C Tables 4.2.6.8 and 6.1.1.4'
    'Co' 'Co' 0.3494 0.9721
                         'International Tables Vol C Tables 4.2.6.8 and 6.1.1.4'
_computing_data_collection     'CrysAlis CCD (Oxford Diffraction, 2006)'
_computing_cell_refinement     'CrysAlis RED (Oxford Diffraction, 2006)'
_computing_data_reduction     'CrysAlis RED (Oxford Diffraction, 2006)'
_computing_structure_solution     'SHELXTL (Sheldrick, 2008)'
_computing_structure_refinement     'SHELXTL (Sheldrick, 2008)'
_computing_molecular_graphics
                     'SHELXTL (Sheldrick, 2008) and DIAMOND (Brandenburg, 1999)'
_computing_publication_material     'SHELXTL (Sheldrick, 2008)'
loop_
    _atom_site_type_symbol
    _atom_site_label
    _atom_site_fract_x
    _atom_site_fract_y
    _atom_site_fract_z
    _atom_site_U_iso_or_equiv
    _atom_site_adp_type
    _atom_site_calc_flag
    _atom_site_refinement_flags
    _atom_site_occupancy
    _atom_site_disorder_assembly
    _atom_site_disorder_group
    C C1 -0.0231(5) 0.3815(4) 0.6428(3) 0.0304(9) Uani d U 1 . .
    H H1 0.0452 0.3635 0.7049 0.037 Uiso calc R 1 . .
    C C2 -0.1233(6) 0.4828(4) 0.6499(3) 0.0346(10) Uani d U 1 . .
    H H2 -0.1214 0.5307 0.7157 0.041 Uiso calc R 1 . .
    C C3 -0.2237(5) 0.5105(4) 0.5595(3) 0.0336(9) Uani d U 1 . .
    H H3 -0.2911 0.5774 0.5631 0.040 Uiso calc R 1 . .
    C C4 -0.2245(5) 0.4375(4) 0.4614(3) 0.0286(8) Uani d U 1 . .
    C C5 -0.3250(5) 0.4543(4) 0.3592(3) 0.0299(8) Uani d U 1 . .
    C C6 -0.3182(5) 0.3757(4) 0.2679(3) 0.0311(9) Uani d U 1 . .
    C C7 -0.2138(5) 0.2745(4) 0.2631(3) 0.0277(8) Uani d U 1 . .
    C C8 -0.1991(5) 0.1923(4) 0.1726(3) 0.0344(9) Uani d U 1 . .
    H H8 -0.2600 0.2020 0.1058 0.041 Uiso calc R 1 . .
    C C9 -0.0946(6) 0.0974(4) 0.1829(3) 0.0369(10) Uani d U 1 . .
    H H9 -0.0838 0.0422 0.1233 0.044 Uiso calc R 1 . .
    C C10 -0.0049(5) 0.0841(4) 0.2834(3) 0.0325(9) Uani d U 1 . .
    H H10 0.0650 0.0189 0.2895 0.039 Uiso calc R 1 . .
    C C11 -0.1165(5) 0.2559(4) 0.3627(3) 0.0247(8) Uani d U 1 . .
    C C12 -0.1215(5) 0.3373(3) 0.4607(3) 0.0249(8) Uani d U 1 . .
    C C13 -0.4998(5) 0.5157(4) 0.2329(3) 0.0322(9) Uani d U 1 . .
    C C14 -0.6334(5) 0.5801(4) 0.1703(3) 0.0356(9) Uani d U 1 . .
    C C15 -0.6963(6) 0.6831(4) 0.2208(4) 0.0438(11) Uani d U 1 . .
    H H15 -0.6518 0.7137 0.2935 0.053 Uiso calc R 1 . .
    C C16 -0.8264(7) 0.7403(5) 0.1618(4) 0.0546(13) Uani d U 1 . .
    H H16 -0.8696 0.8091 0.1957 0.066 Uiso calc R 1 . .
    C C17 -0.8916(7) 0.6973(5) 0.0553(4) 0.0606(14) Uani d U 1 . .
    H H17 -0.9787 0.7365 0.0167 0.073 Uiso calc R 1 . .
    C C18 -0.8286(7) 0.5960(6) 0.0052(4) 0.0619(15) Uani d U 1 . .
    H H18 -0.8723 0.5671 -0.0677 0.074 Uiso calc R 1 . .
    C C19 -0.7008(7) 0.5364(5) 0.0621(4) 0.0511(13) Uani d U 1 . .
    H H19 -0.6599 0.4668 0.0276 0.061 Uiso calc R 1 . .
    C C20 0.3815(5) -0.0284(4) 0.6442(3) 0.0269(8) Uani d U 1 . .
    C C21 0.5087(5) -0.0973(4) 0.6896(3) 0.0328(9) Uani d U 1 . .
    H H21 0.5419 -0.1637 0.6466 0.039 Uiso calc R 1 . .
    C C22 0.5884(5) -0.0697(4) 0.7980(3) 0.0368(9) Uani d U 1 . .
    C C23 0.5475(5) 0.0299(4) 0.8637(3) 0.0360(9) Uani d U 1 . .
    H H23 0.6050 0.0499 0.9358 0.043 Uiso calc R 1 . .
    C C24 0.4202(5) 0.0997(4) 0.8213(3) 0.0323(9) Uani d U 1 . .
    C C25 0.3257(5) 0.0739(4) 0.7106(3) 0.0265(8) Uani d U 1 . .
    C C26 0.2996(5) -0.0712(4) 0.5268(3) 0.0271(8) Uani d U 1 . .
    N N1 -0.0218(4) 0.3109(3) 0.5517(2) 0.0254(7) Uani d U 1 . .
    N N2 -0.0149(4) 0.1606(3) 0.3706(2) 0.0250(6) Uani d U 1 . .
    N N3 -0.4378(4) 0.5429(3) 0.3369(3) 0.0324(8) Uani d U 1 . .
    N N4 -0.4312(4) 0.4167(3) 0.1875(3) 0.0321(8) Uani d U 1 . .
    H H4 -0.4538 0.3850 0.1209 0.039 Uiso calc R 1 . .
    N N5 0.7161(5) -0.1487(4) 0.8424(3) 0.0484(9) Uani d U 1 . .
    N N6 0.3854(5) 0.2056(4) 0.8942(3) 0.0446(9) Uani d U 1 . .
    O O1 0.1485(3) -0.0397(2) 0.4865(2) 0.0305(5) Uani d U 1 . .
    O O2 0.3743(4) -0.1379(3) 0.4735(2) 0.0459(8) Uani d U 1 . .
    O O3 0.2036(4) 0.1369(3) 0.6762(2) 0.0339(5) Uani d U 1 . .
    O O4 0.7338(5) -0.2469(4) 0.7867(3) 0.0650(9) Uani d U 1 . .
    O O5 0.8033(5) -0.1117(4) 0.9352(3) 0.0691(10) Uani d U 1 . .
    O O6 0.4661(6) 0.2254(4) 0.9869(3) 0.0813(11) Uani d U 1 . .
    O O7 0.2851(6) 0.2779(4) 0.8644(3) 0.0857(10) Uani d U 1 . .
    O OW1 0.3241(4) 0.2215(3) 0.5222(3) 0.0345(5) Uani d U 1 . .
    Co Co 0.09090(7) 0.14151(5) 0.52610(4) 0.0264(2) Uani d U 1 . .
    H H1WA 0.362(7) 0.285(6) 0.566(5) 0.064(18) Uiso d . 1 . .
    H H1WB 0.407(7) 0.184(5) 0.523(4) 0.058(16) Uiso d . 1 . .
loop_
    _atom_site_aniso_label
    _atom_site_aniso_U_11
    _atom_site_aniso_U_22
    _atom_site_aniso_U_33
    _atom_site_aniso_U_12
    _atom_site_aniso_U_13
    _atom_site_aniso_U_23
    C1 0.034(2) 0.031(2) 0.0251(15) 0.0072(17) 0.0071(17) 0.0072(14)
    C2 0.041(3) 0.031(2) 0.0312(16) 0.0091(18) 0.0129(18) 0.0042(17)
    C3 0.032(2) 0.031(2) 0.0381(15) 0.0114(19) 0.0118(18) 0.0079(15)
    C4 0.027(2) 0.0249(19) 0.0326(12) 0.0062(16) 0.0055(16) 0.0089(14)
    C5 0.026(2) 0.027(2) 0.0351(13) 0.0054(16) 0.0042(16) 0.0115(14)
    C6 0.027(2) 0.035(2) 0.0308(14) 0.0071(17) 0.0025(16) 0.0133(14)
    C7 0.024(2) 0.0286(19) 0.0279(13) 0.0026(15) 0.0021(15) 0.0094(14)
    C8 0.036(3) 0.040(2) 0.0254(16) 0.0039(18) 0.0045(18) 0.0088(15)
    C9 0.040(3) 0.041(2) 0.0267(14) 0.0078(19) 0.0101(18) 0.0022(17)
    C10 0.029(2) 0.037(2) 0.0295(13) 0.0080(19) 0.0082(17) 0.0038(15)
    C11 0.020(2) 0.0269(19) 0.0264(12) 0.0036(15) 0.0042(15) 0.0091(13)
    C12 0.021(2) 0.0230(18) 0.0279(12) 0.0032(15) 0.0026(15) 0.0069(13)
    C13 0.031(2) 0.030(2) 0.0349(14) 0.0058(16) 0.0057(16) 0.0121(16)
    C14 0.030(2) 0.036(2) 0.0398(16) 0.0072(17) 0.0048(16) 0.0158(16)
    C15 0.044(3) 0.036(2) 0.049(2) 0.011(2) 0.008(2) 0.0137(18)
    C16 0.048(3) 0.047(3) 0.072(2) 0.021(2) 0.014(2) 0.025(2)
    C17 0.046(3) 0.070(3) 0.069(2) 0.023(3) 0.005(2) 0.041(2)
    C18 0.058(4) 0.074(4) 0.045(2) 0.015(3) -0.005(2) 0.024(2)
    C19 0.050(3) 0.059(3) 0.0401(16) 0.018(2) 0.005(2) 0.0139(19)
    C20 0.019(2) 0.029(2) 0.0318(13) 0.0034(15) 0.0040(13) 0.0095(14)
    C21 0.025(2) 0.035(2) 0.0384(15) 0.0094(17) 0.0063(16) 0.0134(16)
    C22 0.024(2) 0.047(2) 0.0400(16) 0.0079(18) 0.0040(16) 0.0203(16)
    C23 0.027(2) 0.051(2) 0.0278(19) 0.0026(18) -0.0005(17) 0.0160(16)
    C24 0.025(2) 0.042(2) 0.0263(13) 0.0014(17) 0.0010(14) 0.0089(14)
    C25 0.022(2) 0.031(2) 0.0252(13) 0.0047(15) 0.0029(14) 0.0104(13)
    C26 0.0219(17) 0.0223(19) 0.0328(14) 0.0051(15) 0.0040(12) 0.0035(14)
    N1 0.0257(17) 0.0237(14) 0.0258(11) 0.0052(13) 0.0052(13) 0.0070(11)
    N2 0.0223(16) 0.0260(15) 0.0258(10) 0.0044(12) 0.0052(12) 0.0071(11)
    N3 0.032(2) 0.0288(17) 0.0350(13) 0.0090(15) 0.0051(15) 0.0109(13)
    N4 0.033(2) 0.0336(18) 0.0272(14) 0.0092(15) 0.0014(14) 0.0112(13)
    N5 0.034(2) 0.062(2) 0.0523(18) 0.0166(19) 0.0058(15) 0.0300(15)
    N6 0.041(2) 0.057(2) 0.0267(13) 0.0099(17) 0.0015(15) 0.0037(14)
    O1 0.0280(10) 0.0323(9) 0.0278(9) 0.0142(9) 0.0037(8) 0.0059(8)
    O2 0.0315(15) 0.0534(16) 0.0404(14) 0.0173(13) 0.0048(12) -0.0062(12)
    O3 0.0321(11) 0.0361(11) 0.0274(8) 0.0156(9) 0.0014(8) 0.0050(8)
    O4 0.055(2) 0.0667(19) 0.0686(19) 0.0307(17) 0.0039(16) 0.0270(15)
    O5 0.059(2) 0.084(2) 0.0569(17) 0.0309(18) -0.0046(14) 0.0289(16)
    O6 0.092(2) 0.092(2) 0.0308(12) 0.0423(19) -0.0108(15) -0.0076(15)
    O7 0.0906(19) 0.0901(18) 0.0420(14) 0.0503(15) -0.0127(14) -0.0113(14)
    OW1 0.0268(11) 0.0354(13) 0.0367(13) 0.0091(10) 0.0058(10) 0.0039(11)
    Co 0.0251(3) 0.0267(3) 0.0236(3) 0.0104(2) 0.0015(2) 0.0059(2)
loop_
    _geom_bond_atom_site_label_1
    _geom_bond_atom_site_label_2
    _geom_bond_site_symmetry_2
    _geom_bond_distance
    _geom_bond_publ_flag
    C1 N1 . 1.314(5) ?
    C1 C2 . 1.401(5) ?
    C1 H1 . 0.9300 ?
    C2 C3 . 1.365(6) ?
    C2 H2 . 0.9300 ?
    C3 C4 . 1.398(6) ?
    C3 H3 . 0.9300 ?
    C4 C12 . 1.402(5) ?
    C4 C5 . 1.446(5) ?
    C5 C6 . 1.366(6) ?
    C5 N3 . 1.377(5) ?
    C6 N4 . 1.376(5) ?
    C6 C7 . 1.420(5) ?
    C7 C8 . 1.398(6) ?
    C7 C11 . 1.416(5) ?
    C8 C9 . 1.368(6) ?
    C8 H8 . 0.9300 ?
    C9 C10 . 1.389(6) ?
    C9 H9 . 0.9300 ?
    C10 N2 . 1.322(5) ?
    C10 H10 . 0.9300 ?
    C11 N2 . 1.356(5) ?
    C11 C12 . 1.447(5) ?
    C12 N1 . 1.363(5) ?
    C13 N3 . 1.319(5) ?
    C13 N4 . 1.349(5) ?
    C13 C14 . 1.475(5) ?
    C14 C19 . 1.383(6) ?
    C14 C15 . 1.383(6) ?
    C15 C16 . 1.388(6) ?
    C15 H15 . 0.9300 ?
    C16 C17 . 1.359(8) ?
    C16 H16 . 0.9300 ?
    C17 C18 . 1.369(8) ?
    C17 H17 . 0.9300 ?
    C18 C19 . 1.379(6) ?
    C18 H18 . 0.9300 ?
    C19 H19 . 0.9300 ?
    C20 C21 . 1.379(5) ?
    C20 C25 . 1.453(5) ?
    C20 C26 . 1.503(6) ?
    C21 C22 . 1.389(6) ?
    C21 H21 . 0.9300 ?
    C22 C23 . 1.368(6) ?
    C22 N5 . 1.454(5) ?
    C23 C24 . 1.373(5) ?
    C23 H23 . 0.9300 ?
    C24 C25 . 1.440(5) ?
    C24 N6 . 1.448(5) ?
    C25 O3 . 1.265(4) ?
    C26 O2 . 1.220(5) ?
    C26 O1 . 1.294(4) ?
    N4 H4 . 0.8600 ?
    N5 O4 . 1.215(5) ?
    N5 O5 . 1.229(5) ?
    N6 O7 . 1.202(5) ?
    N6 O6 . 1.209(5) ?
    OW1 H1WA . 0.81(6) ?
    OW1 H1WB . 0.80(5) ?
    Co N1 . 2.102(3) y
    Co N2 . 2.095(3) y
    Co O1 . 2.050(2) y
    Co O1 2_556 2.216(3) y
    Co O3 . 1.991(3) y
    Co OW1 . 2.139(3) y
loop_
    _geom_angle_atom_site_label_1
    _geom_angle_atom_site_label_2
    _geom_angle_atom_site_label_3
    _geom_angle_site_symmetry_1
    _geom_angle_site_symmetry_3
    _geom_angle
    _geom_angle_publ_flag
    N1 C1 C2 . . 122.5(4) ?
    N1 C1 H1 . . 118.8 ?
    C2 C1 H1 . . 118.8 ?
    C3 C2 C1 . . 119.4(4) ?
    C3 C2 H2 . . 120.3 ?
    C1 C2 H2 . . 120.3 ?
    C2 C3 C4 . . 119.4(4) ?
    C2 C3 H3 . . 120.3 ?
    C4 C3 H3 . . 120.3 ?
    C3 C4 C12 . . 117.8(3) ?
    C3 C4 C5 . . 125.9(3) ?
    C12 C4 C5 . . 116.3(3) ?
    C6 C5 N3 . . 110.5(3) ?
    C6 C5 C4 . . 121.0(3) ?
    N3 C5 C4 . . 128.5(4) ?
    C5 C6 N4 . . 105.3(3) ?
    C5 C6 C7 . . 124.8(3) ?
    N4 C6 C7 . . 129.9(4) ?
    C8 C7 C11 . . 117.7(3) ?
    C8 C7 C6 . . 127.5(4) ?
    C11 C7 C6 . . 114.8(3) ?
    C9 C8 C7 . . 119.6(4) ?
    C9 C8 H8 . . 120.2 ?
    C7 C8 H8 . . 120.2 ?
    C8 C9 C10 . . 119.4(4) ?
    C8 C9 H9 . . 120.3 ?
    C10 C9 H9 . . 120.3 ?
    N2 C10 C9 . . 122.7(4) ?
    N2 C10 H10 . . 118.7 ?
    C9 C10 H10 . . 118.7 ?
    N2 C11 C7 . . 121.5(3) ?
    N2 C11 C12 . . 116.9(3) ?
    C7 C11 C12 . . 121.7(3) ?
    N1 C12 C4 . . 122.0(3) ?
    N1 C12 C11 . . 116.5(3) ?
    C4 C12 C11 . . 121.5(3) ?
    N3 C13 N4 . . 112.1(3) ?
    N3 C13 C14 . . 125.6(4) ?
    N4 C13 C14 . . 122.2(4) ?
    C19 C14 C15 . . 119.4(4) ?
    C19 C14 C13 . . 120.8(4) ?
    C15 C14 C13 . . 119.8(4) ?
    C14 C15 C16 . . 119.4(5) ?
    C14 C15 H15 . . 120.3 ?
    C16 C15 H15 . . 120.3 ?
    C17 C16 C15 . . 120.9(5) ?
    C17 C16 H16 . . 119.5 ?
    C15 C16 H16 . . 119.5 ?
    C16 C17 C18 . . 119.7(4) ?
    C16 C17 H17 . . 120.1 ?
    C18 C17 H17 . . 120.1 ?
    C17 C18 C19 . . 120.5(5) ?
    C17 C18 H18 . . 119.7 ?
    C19 C18 H18 . . 119.7 ?
    C18 C19 C14 . . 120.0(5) ?
    C18 C19 H19 . . 120.0 ?
    C14 C19 H19 . . 120.0 ?
    C21 C20 C25 . . 119.9(4) ?
    C21 C20 C26 . . 116.4(3) ?
    C25 C20 C26 . . 123.5(3) ?
    C20 C21 C22 . . 121.5(4) ?
    C20 C21 H21 . . 119.3 ?
    C22 C21 H21 . . 119.3 ?
    C23 C22 C21 . . 121.1(4) ?
    C23 C22 N5 . . 119.6(4) ?
    C21 C22 N5 . . 119.3(4) ?
    C22 C23 C24 . . 118.9(4) ?
    C22 C23 H23 . . 120.6 ?
    C24 C23 H23 . . 120.6 ?
    C23 C24 C25 . . 123.5(4) ?
    C23 C24 N6 . . 116.4(4) ?
    C25 C24 N6 . . 120.0(3) ?
    O3 C25 C24 . . 121.1(3) ?
    O3 C25 C20 . . 124.0(3) ?
    C24 C25 C20 . . 114.9(3) ?
    O2 C26 O1 . . 122.3(4) ?
    O2 C26 C20 . . 119.4(3) ?
    O1 C26 C20 . . 118.2(3) ?
    C1 N1 C12 . . 118.8(3) ?
    C1 N1 Co . . 127.4(2) ?
    C12 N1 Co . . 113.2(2) ?
    C10 N2 C11 . . 119.2(3) ?
    C10 N2 Co . . 127.0(2) ?
    C11 N2 Co . . 113.5(2) ?
    C13 N3 C5 . . 104.8(3) ?
    C13 N4 C6 . . 107.2(3) ?
    C13 N4 H4 . . 126.4 ?
    C6 N4 H4 . . 126.4 ?
    O4 N5 O5 . . 123.0(4) ?
    O4 N5 C22 . . 119.2(4) ?
    O5 N5 C22 . . 117.9(4) ?
    O7 N6 O6 . . 119.1(4) ?
    O7 N6 C24 . . 121.8(4) ?
    O6 N6 C24 . . 118.9(3) ?
    C26 O1 Co . . 120.4(3) ?
    C26 O1 Co . 2_556 125.8(2) ?
    Co O1 Co . 2_556 100.87(10) ?
    C25 O3 Co . . 127.0(2) ?
    Co OW1 H1WA . . 116(4) ?
    Co OW1 H1WB . . 124(4) ?
    H1WA OW1 H1WB . . 102(5) ?
    O3 Co O1 . . 87.05(10) ?
    O3 Co N2 . . 175.08(14) ?
    O1 Co N2 . . 96.09(11) ?
    O3 Co N1 . . 98.70(11) ?
    O1 Co N1 . . 167.77(12) ?
    N2 Co N1 . . 78.95(12) ?
    O3 Co OW1 . . 88.76(12) ?
    O1 Co OW1 . . 95.00(13) ?
    N2 Co OW1 . . 87.20(12) ?
    N1 Co OW1 . . 95.91(13) ?
    O3 Co O1 . 2_556 95.02(11) ?
    O1 Co O1 . 2_556 79.13(10) ?
    N2 Co O1 . 2_556 89.30(11) ?
    N1 Co O1 . 2_556 89.56(11) ?
    OW1 Co O1 . 2_556 172.82(12) ?
loop_
    _geom_hbond_atom_site_label_D
    _geom_hbond_atom_site_label_H
    _geom_hbond_atom_site_label_A
    _geom_hbond_site_symmetry_A
    _geom_hbond_distance_DH
    _geom_hbond_distance_HA
    _geom_hbond_distance_DA
    _geom_hbond_angle_DHA
    _geom_hbond_publ_flag
    N4 H4 O6 1_454 0.86 2.17 2.948(5) 150 y
    OW1 H1WA N3 2_566 0.81(6) 2.03(6) 2.831(5) 172(5) y
    OW1 H1WB O2 2_656 0.80(5) 1.88(5) 2.662(4) 165(5) y
