# Supplementary material for: Bis(μ-3,5-dinitro-2-oxidobenzoato)-κ3 O 1,O 2:O 1;κ3 O 1:O 1,O 2-bis[aqua­(2-phenyl-1,3,7,8-tetra­azacyclo­penta­[l]phenanthrene-κ2 N 7,N 8)cobalt(II)]
Source: Acta Crystallogr Sect E Struct Rep Online. 2010 Jun 5;66(Pt 7):m751–2. doi: 10.1107/S1600536810017629 (PMC3006703; doi:10.1107/S1600536810017629)
Supplement: Supplementary file 2 [file e-66-0m751-Isup2.hkl]

#
# h,k,l, Fc-squared, Fo-squared, sigma(Fo-squared) and status flag
#
data_I
_shelx_title ' aa in P-1'
_shelx_refln_list_code          4
_shelx_F_calc_maximum      328.27
_exptl_crystal_F_000       610.00
_reflns_d_resolution_high  0.8409
 
loop_
 _symmetry_equiv_pos_as_xyz
 'x, y, z'
 '-x, -y, -z'
 
_cell_length_a     8.2943
_cell_length_b    11.0232
_cell_length_c    13.6139
_cell_angle_alpha 102.690
_cell_angle_beta  107.282
_cell_angle_gamma  90.459
 
_shelx_F_squared_multiplier     1.000
 
loop_
 _refln_index_h
 _refln_index_k
 _refln_index_l
 _refln_F_squared_calc
 _refln_F_squared_meas
 _refln_F_squared_sigma
 _refln_observed_status
   2   0   0      250.91      251.57     14.86 o
   3   0   0       33.85       18.04      9.01 o
   4   0   0      472.31      535.02     37.68 o
   5   0   0      437.14      412.40     18.01 o
   6   0   0       41.29       39.65     13.75 o
   7   0   0        4.34       12.74     22.29 o
   8   0   0        1.95        0.00     24.41 o
   9   0   0      269.58      236.71     35.03 o
  -9   1   0      349.30      339.67     33.97 o
  -8   1   0      141.97      221.85     30.78 o
  -7   1   0      313.19      369.39     31.84 o
  -6   1   0      593.22      514.54     18.13 o
  -5   1   0      360.61      381.48     17.97 o
  -4   1   0       78.00      111.28      9.38 o
  -3   1   0       16.84       23.86      8.61 o
  -2   1   0       97.02       97.73     11.68 o
   2   1   0     3278.58     3306.47     41.40 o
   3   1   0        3.65        6.90      9.76 o
   4   1   0     1305.72     1255.66     25.89 o
   5   1   0      458.15      449.93     16.70 o
   6   1   0        2.72        2.56     14.62 o
   7   1   0       38.97       35.03     24.41 o
   8   1   0       88.63      104.02     31.84 o
   9   1   0       77.88       78.55     30.78 o
  -9   2   0      361.21      436.26     37.15 o
  -8   2   0      358.05      392.74     32.91 o
  -7   2   0        5.11        0.00     11.35 o
  -6   2   0       13.47       17.89     12.74 o
  -5   2   0      409.07      335.27     16.58 o
  -4   2   0       55.88       45.12      7.70 o
  -3   2   0      263.43      215.10      8.58 o
  -2   2   0     2655.33     2831.45     25.48 o
   2   2   0        6.54        2.12     12.74 o
   3   2   0     2158.72     2050.75     41.40 o
   4   2   0      477.94      533.58     30.78 o
   5   2   0        1.92        9.25     11.94 o
   6   2   0      100.44       98.72     26.54 o
   7   2   0       81.45       90.22     25.48 o
   8   2   0      151.90      160.28     32.91 o
   9   2   0      156.43      174.08     35.03 o
  -9   3   0      304.54      360.90     32.91 o
  -8   3   0       66.14       53.07     16.31 o
  -7   3   0      264.95      264.87     15.89 o
  -6   3   0      735.12      640.51     22.69 o
  -5   3   0      434.56      438.77     13.81 o
  -4   3   0      225.73      311.08     10.05 o
  -3   3   0      738.95      832.57     11.66 o
  -2   3   0     3974.57     4181.12     52.01 o
  -1   3   0      752.69      758.95     22.29 o
   0   3   0     6862.99     7090.60     45.64 o
   1   3   0      671.03      714.37     22.29 o
   2   3   0     2857.80     2912.66     46.70 o
   3   3   0        3.80        0.00     15.92 o
   4   3   0      335.77      265.37     23.35 o
   5   3   0        7.69        2.89     13.45 o
   6   3   0      179.86      211.23     30.78 o
   7   3   0      643.32      680.40     45.64 o
   8   3   0       89.78      111.45     35.03 o
  -9   4   0        7.36       17.62     15.70 o
  -8   4   0       92.00       98.06     17.66 o
  -7   4   0      409.94      393.81     20.03 o
  -6   4   0      970.39      963.70     25.33 o
  -5   4   0        1.48        2.81      6.74 o
  -4   4   0        5.22        5.66      5.57 o
  -3   4   0     1797.73     1831.30     60.50 o
  -2   4   0     3716.13     4216.14     57.32 o
  -1   4   0     4212.62     4031.53     18.90 o
   0   4   0      688.82      609.16     12.69 o
   1   4   0      787.69      650.46     23.35 o
   2   4   0        4.63        0.00     13.80 o
   3   4   0      118.35       58.38     16.98 o
   4   4   0      705.54      668.72     32.91 o
   5   4   0       73.69       69.00     22.29 o
   6   4   0        0.83        0.00     22.29 o
   7   4   0        0.38        1.06     25.48 o
   8   4   0        2.07       25.48     29.72 o
  -8   5   0      208.41      207.99     18.16 o
  -7   5   0      269.01      243.90     11.73 o
  -6   5   0      134.67      147.39      7.49 o
  -5   5   0      465.42      439.21     10.38 o
  -4   5   0      121.04      107.21      6.93 o
  -3   5   0      134.04       80.67     16.98 o
  -2   5   0     3531.18     3641.89     59.44 o
  -1   5   0     3960.58     4074.87     55.20 o
   0   5   0     1522.89     1400.51     19.13 o
   1   5   0      113.93      146.90     11.18 o
   2   5   0     2449.76     2217.75     33.03 o
   3   5   0      640.27      626.27     22.06 o
   4   5   0        1.95        1.59     14.79 o
   5   5   0      211.93      158.16     30.78 o
   6   5   0        0.17        0.00     27.60 o
   7   5   0       83.29       58.38     30.78 o
   8   5   0      217.59      160.28     38.21 o
  -8   6   0      161.63      156.04     33.97 o
  -7   6   0       26.78       27.74      9.02 o
  -6   6   0        4.79        4.30      2.15 o
  -5   6   0      626.82      608.47     12.98 o
  -4   6   0       17.35       11.10     13.75 o
  -3   6   0      269.27      349.22     26.54 o
  -2   6   0      413.72      356.65     24.41 o
  -1   6   0      219.89      308.69     10.08 o
   0   6   0       33.73       38.15      7.64 o
   1   6   0     2281.79     2232.48     31.14 o
   2   6   0     1806.78     1718.85     40.87 o
   3   6   0      151.73      183.44     16.83 o
   4   6   0       84.11       79.61     25.48 o
   5   6   0        0.49        0.00     27.60 o
   6   6   0      131.81      154.97     29.72 o
   7   6   0       74.10       64.75     30.78 o
  -8   7   0       14.18       10.61     27.60 o
  -7   7   0      289.30      245.20     35.03 o
  -6   7   0      378.59      400.17     39.27 o
  -5   7   0       20.39       40.34     24.41 o
  -4   7   0      371.97      437.32     32.91 o
  -3   7   0        1.22        0.00     12.99 o
  -2   7   0        2.03        0.00      4.25 o
  -1   7   0       71.04       75.93      7.51 o
   0   7   0      795.42      728.67     19.11 o
   1   7   0     2059.41     2112.90     89.16 o
   2   7   0       16.71       19.64     12.50 o
   3   7   0       66.77       68.82     18.58 o
   4   7   0       37.31       42.46     26.54 o
   5   7   0        8.31       25.48     28.66 o
   6   7   0      340.14      352.41     38.21 o
   7   7   0       45.99       26.54     31.84 o
  -7   8   0      787.48      740.90     50.95 o
  -6   8   0      635.29      613.53     44.58 o
  -5   8   0       91.49       89.16     25.48 o
  -4   8   0      837.56      944.70     44.58 o
  -3   8   0      382.79      372.57     31.84 o
  -2   8   0     1013.97     1034.12     15.82 o
  -1   8   0      198.69      183.38     10.11 o
   0   8   0      186.82      173.02     18.04 o
   1   8   0      369.25      403.82     17.53 o
   2   8   0      592.55      552.73     42.46 o
   3   8   0      135.88      146.48     27.60 o
   4   8   0      752.41      692.08     41.40 o
   5   8   0      122.38      137.99     29.72 o
   6   8   0        1.74        3.18     29.72 o
  -7   9   0      152.19      182.57     30.78 o
  -6   9   0        8.63       23.35     27.60 o
  -5   9   0      383.93      350.28     36.09 o
  -4   9   0       99.79       94.47     28.66 o
  -3   9   0       32.61       69.00     23.35 o
  -2   9   0      620.58      575.98     23.35 o
  -1   9   0        0.33        1.48      6.70 o
   0   9   0       14.68       19.92      9.08 o
   1   9   0      529.26      526.89     17.98 o
   2   9   0      400.85      408.59     21.30 o
   3   9   0       16.22       10.61     23.35 o
   4   9   0      139.91      121.01     27.60 o
   5   9   0      181.56      175.14     33.97 o
   6   9   0        6.79       18.04     30.78 o
  -6  10   0      100.86      122.07     33.97 o
  -5  10   0      271.54      278.10     35.03 o
  -4  10   0      638.34      561.52     42.46 o
  -3  10   0        0.74        0.00     24.41 o
  -2  10   0      411.01      374.33     25.48 o
  -1  10   0       61.23       55.70      8.03 o
   0  10   0      283.80      282.14     18.56 o
   1  10   0      307.50      337.42     18.04 o
   2  10   0      120.95       98.72     24.41 o
   3  10   0        9.05       30.78     24.41 o
   4  10   0        0.05       12.74     25.48 o
   5  10   0       76.53       55.20     30.78 o
  -5  11   0       67.67      106.15     28.66 o
  -4  11   0       29.58        9.55     24.41 o
  -3  11   0        7.02       18.04     25.48 o
  -2  11   0       60.90       82.79     28.66 o
  -1  11   0      160.73      183.22     14.14 o
   0  11   0      235.86      279.44     30.78 o
   1  11   0       77.04       84.21     16.31 o
   2  11   0        2.98        4.18     16.78 o
   3  11   0       32.84       15.92     24.41 o
   4  11   0      152.23      153.91     32.91 o
  -3  12   0       74.25       65.81     26.54 o
  -2  12   0      109.73      100.84     30.78 o
  -1  12   0      170.82      165.59     31.84 o
   0  12   0        3.14       14.86     27.60 o
   1  12   0      166.55      197.27     43.52 o
   2  12   0      128.61      134.99     20.66 o
  -3 -12   1      103.39      119.95     26.54 o
  -2 -12   1      150.15      174.02     21.15 o
  -1 -12   1        1.10       11.91     13.16 o
   0 -12   1      244.07      312.07     37.15 o
   1 -12   1       65.20       64.75     28.66 o
   2 -12   1      309.37      376.82     39.27 o
   3 -12   1       67.03       37.15     24.41 o
   4 -12   1        4.26       10.61     27.60 o
  -4 -11   1      178.52      234.58     33.97 o
  -3 -11   1       29.77       56.26     25.48 o
  -2 -11   1        6.30       10.05     16.02 o
  -1 -11   1       77.73       93.70     11.48 o
   0 -11   1      111.32       85.48     14.61 o
   1 -11   1      435.68      436.21     25.48 o
   2 -11   1       87.66       48.83     28.66 o
   3 -11   1       30.75       16.98     25.48 o
   4 -11   1      152.81      147.54     28.66 o
   5 -11   1      116.52      134.81     32.91 o
  -5 -10   1       79.84       88.10     29.72 o
  -4 -10   1        5.64       23.35     25.48 o
  -3 -10   1        0.27        7.43     22.29 o
  -2 -10   1      181.19      205.92     25.48 o
  -1 -10   1      193.95      196.44     18.28 o
   0 -10   1      436.22      406.11     19.61 o
   1 -10   1       16.83       27.67      7.27 o
   2 -10   1        1.20        1.15      4.52 o
   3 -10   1      524.88      534.98     39.27 o
   4 -10   1     1584.43     1574.15     62.63 o
   5 -10   1      244.62      202.74     32.91 o
   6 -10   1       48.43       59.44     30.78 o
  -6  -9   1        0.33        5.31     27.60 o
  -5  -9   1       73.51       58.38     29.72 o
  -4  -9   1       48.95       75.36     27.60 o
  -3  -9   1      294.09      384.25     32.91 o
  -2  -9   1       31.50        8.89     12.99 o
  -1  -9   1       60.44       46.70     10.38 o
   0  -9   1        4.33        5.37      8.15 o
   1  -9   1        7.55       11.80      6.46 o
   2  -9   1      577.48      473.65     10.61 o
   3  -9   1      239.61      222.91     29.72 o
   4  -9   1      523.95      510.57     37.15 o
   5  -9   1      317.73      253.69     36.09 o
   6  -9   1        0.18        0.00     27.60 o
   7  -9   1       13.44        3.18     26.54 o
  -7  -8   1       60.10        5.31     30.78 o
  -6  -8   1       13.51       22.29     30.78 o
  -5  -8   1      242.66      289.78     33.97 o
  -4  -8   1      188.05      214.42     33.97 o
  -3  -8   1      334.54      281.59     20.55 o
  -2  -8   1      100.36       62.99     13.75 o
  -1  -8   1      175.15      179.41     13.75 o
   0  -8   1      151.44      126.13      9.45 o
   1  -8   1      920.38      933.03     21.23 o
   2  -8   1      633.28      525.43     33.97 o
   3  -8   1      139.43      101.90     23.35 o
   4  -8   1      529.77      501.01     37.15 o
   5  -8   1       43.96       35.03     25.48 o
   6  -8   1      299.48      339.67     37.15 o
   7  -8   1      568.54      559.39     47.77 o
  -7  -7   1      139.08      140.11     32.91 o
  -6  -7   1      130.75      136.93     35.03 o
  -5  -7   1      193.06      246.26     33.97 o
  -4  -7   1      135.44      128.44     27.60 o
  -3  -7   1        9.41        8.66     14.20 o
  -2  -7   1     1953.73     1892.41     57.32 o
  -1  -7   1      317.64      367.59     15.71 o
   0  -7   1     1444.85     1527.54     23.88 o
   1  -7   1        7.79        7.43      7.43 o
   2  -7   1       74.54       67.93     15.92 o
   3  -7   1      571.48      568.95     30.78 o
   4  -7   1        1.62       15.92     22.29 o
   5  -7   1      351.00      352.41     35.03 o
   6  -7   1      874.25      830.07     47.77 o
   7  -7   1      106.68      129.50     32.91 o
   8  -7   1        5.57       13.80     27.60 o
  -8  -6   1       13.01        9.55     31.84 o
  -7  -6   1      250.74      237.77     37.15 o
  -6  -6   1        6.28       22.29     25.48 o
  -5  -6   1       11.02        8.49     25.48 o
  -4  -6   1       11.01       13.88     14.51 o
  -3  -6   1      350.14      337.21     18.72 o
  -2  -6   1     2541.53     2569.16     71.65 o
  -1  -6   1     1000.35     1237.64     28.13 o
   0  -6   1      518.72      517.07     18.58 o
   1  -6   1      770.79      727.10     14.86 o
   2  -6   1      212.68      234.58     21.23 o
   3  -6   1     1560.75     1498.79     44.58 o
   4  -6   1      119.85      111.45     20.17 o
   5  -6   1        3.11        0.00     20.17 o
   6  -6   1       69.92       69.15      4.03 o
   7  -6   1       79.67       87.77     14.33 o
   8  -6   1      157.76      256.87     39.27 o
  -8  -5   1      124.15      146.48     38.21 o
  -7  -5   1       21.63       26.54     25.48 o
  -6  -5   1       40.01       42.46     29.72 o
  -5  -5   1       29.33       21.23     27.60 o
  -4  -5   1      137.99       88.63     17.07 o
  -3  -5   1      632.64      626.87     21.77 o
  -2  -5   1      735.83      868.28     21.73 o
  -1  -5   1      110.18      109.46     10.43 o
   0  -5   1      899.04     1114.59     29.72 o
   1  -5   1     1731.90     1870.33     12.76 o
   2  -5   1     2366.14     2140.98     45.64 o
   3  -5   1      173.80      129.50     18.04 o
   4  -5   1       13.14        4.30      5.07 o
   5  -5   1       90.42       91.60      5.28 o
   6  -5   1      735.14      746.47     14.86 o
   7  -5   1      755.24      725.99     17.81 o
   8  -5   1       36.41       49.20     14.61 o
  -8  -4   1       39.28       12.74     30.78 o
  -7  -4   1      165.58      152.85     29.72 o
  -6  -4   1      309.19      335.42     36.09 o
  -5  -4   1       53.83       14.86     18.04 o
  -4  -4   1      431.76      346.04     26.54 o
  -3  -4   1      105.14      178.33     20.17 o
  -2  -4   1     2817.44     2932.83     47.77 o
  -1  -4   1        3.07        9.95      8.91 o
   0  -4   1     1502.28     1582.25     16.88 o
   1  -4   1     1457.73     1379.91     32.91 o
   2  -4   1     3452.99     3490.10     54.13 o
   3  -4   1        0.37        4.51      2.68 o
   4  -4   1       81.51       70.77      4.94 o
   5  -4   1      626.38      609.32     11.71 o
   6  -4   1      619.08      632.89     16.41 o
   7  -4   1      407.92      425.50     15.78 o
   8  -4   1      295.04      266.74     21.38 o
  -9  -3   1        0.35        7.43     26.54 o
  -8  -3   1      158.41      163.47     32.91 o
  -7  -3   1      167.57      176.20     32.91 o
  -6  -3   1      242.73      157.10     27.60 o
  -5  -3   1        8.37        9.61     13.12 o
  -4  -3   1      349.72      452.18     26.54 o
  -3  -3   1     2486.60     2513.55     47.77 o
  -2  -3   1     1740.69     1973.27     38.21 o
  -1  -3   1       83.10      119.95     13.80 o
   0  -3   1     2772.92     2662.59     33.97 o
   1  -3   1      375.21      409.73     19.11 o
   2  -3   1       58.35       76.73      4.95 o
   3  -3   1     1431.29     1364.44     21.30 o
   4  -3   1      192.84      166.08      8.87 o
   5  -3   1     2559.11     2645.48     40.85 o
   6  -3   1      171.32      171.90     15.71 o
   7  -3   1      110.12      117.96     13.15 o
   8  -3   1       39.48       38.07     16.78 o
   9  -3   1      166.09      161.34     26.54 o
  -9  -2   1       64.27       57.32     28.66 o
  -8  -2   1      299.20      335.42     37.15 o
  -7  -2   1       95.15       87.04     28.66 o
  -6  -2   1       38.08       43.52     22.29 o
  -5  -2   1       52.26       37.92     12.23 o
  -4  -2   1     1583.63     1586.25     38.74 o
  -3  -2   1     4073.10     4473.02     59.44 o
  -2  -2   1    19133.41    20680.55    107.21 o
   1  -2   1     1981.09     1994.50     29.72 o
   2  -2   1     1191.73     1185.33     10.07 o
   3  -2   1       56.59       95.18      7.57 o
   4  -2   1      236.31      191.29      9.70 o
   5  -2   1      267.95      287.81     30.78 o
   6  -2   1      104.09       76.19     12.10 o
   7  -2   1      413.68      435.24     18.76 o
   8  -2   1     1289.48     1293.93     52.01 o
   9  -2   1       26.13       30.78     24.41 o
  -9  -1   1       45.83       56.26     29.72 o
  -8  -1   1      198.32      185.76     32.91 o
  -7  -1   1       73.06       69.00     24.41 o
  -6  -1   1      507.92      556.21     19.33 o
  -5  -1   1     1048.02      958.56     24.77 o
  -4  -1   1     2280.24     2373.76     33.78 o
  -3  -1   1       20.27       29.01     10.11 o
  -2  -1   1        0.33        1.06     11.68 o
   2  -1   1      687.78      590.90     13.75 o
   3  -1   1     1501.30     1444.31     32.91 o
   4  -1   1     2320.05     2624.74     42.60 o
   5  -1   1      164.92      141.13     13.87 o
   6  -1   1      351.88      357.94     19.79 o
   7  -1   1       45.38       41.40     23.35 o
   8  -1   1      411.82      452.18     36.09 o
   9  -1   1      643.48      588.05     43.52 o
  -9   0   1       12.21       27.60     26.54 o
  -8   0   1       14.54       45.64     25.48 o
  -7   0   1      125.34       97.65     25.48 o
  -6   0   1        2.09        3.90     10.54 o
  -5   0   1      559.06      621.50     21.02 o
  -4   0   1     1114.56     1176.32     24.02 o
  -3   0   1     2576.03     2659.44     63.69 o
  -2   0   1      200.77      206.62      9.76 o
   2   0   1      904.73      927.13     39.80 o
   3   0   1       33.17       45.40     10.11 o
   4   0   1      512.95      437.20     17.26 o
   5   0   1      533.01      505.72     16.90 o
   6   0   1      172.64      215.63     18.29 o
   7   0   1      157.92      137.99     27.60 o
   8   0   1      331.66      354.53     35.03 o
   9   0   1      543.28      514.81     43.52 o
  -9   1   1      327.74      359.84     35.03 o
  -8   1   1      249.18      252.63     30.78 o
  -7   1   1      168.73      164.69     17.21 o
  -6   1   1        6.32       12.64      9.61 o
  -5   1   1     1624.12     1752.09     33.18 o
  -4   1   1      684.90      691.09     18.50 o
  -3   1   1      563.49      610.81     19.11 o
  -2   1   1     5275.05     5431.16     31.84 o
   2   1   1     4483.10     4637.55     52.01 o
   3   1   1      321.67      315.79     14.26 o
   4   1   1     2033.30     2227.94     66.34 o
   5   1   1      125.74      139.20     13.09 o
   6   1   1       44.06       45.64     23.35 o
   7   1   1       64.69       69.00     26.54 o
   8   1   1      518.41      538.16     42.46 o
   9   1   1       89.95      118.88     32.91 o
  -9   2   1      529.58      582.74     39.27 o
  -8   2   1       18.08       16.51     16.58 o
  -7   2   1        2.27        2.60     11.31 o
  -6   2   1       14.66       11.94     10.89 o
  -5   2   1      656.90      727.14     17.88 o
  -4   2   1     6296.35     6630.65     56.62 o
  -3   2   1      196.62      163.81      7.70 o
  -2   2   1     1458.40     1448.60     17.28 o
  -1   2   1        0.48        6.37      5.31 o
   0   2   1     3259.97     3024.12     30.78 o
   1   2   1      267.41      238.83     14.86 o
   2   2   1     1486.59     1410.69     32.91 o
   3   2   1      752.20      778.05     29.72 o
   4   2   1      255.31      270.52     16.12 o
   5   2   1       26.87       29.43     11.51 o
   6   2   1      327.75      344.98     31.84 o
   7   2   1      112.76       96.59     26.54 o
   8   2   1      681.99      676.15     47.77 o
  -9   3   1      209.92      221.87     27.60 o
  -8   3   1       12.94        7.63     15.10 o
  -7   3   1       65.57       65.33     11.66 o
  -6   3   1      228.83      213.65     16.69 o
  -5   3   1      822.33      784.55     19.46 o
  -4   3   1      981.85      871.79     14.66 o
  -3   3   1      553.54      597.32      9.81 o
  -2   3   1       91.82       89.83      4.73 o
  -1   3   1     1273.93     1295.25     15.71 o
   0   3   1      704.81      684.65     19.11 o
   1   3   1      181.67      129.50     13.80 o
   2   3   1       51.88       61.57     11.68 o
   3   3   1        1.32       21.23     14.86 o
   4   3   1       16.47       23.35     14.86 o
   5   3   1      121.54      140.77     24.41 o
   6   3   1     1037.22      923.48     46.70 o
   7   3   1      944.63      825.82     49.89 o
   8   3   1      117.02      119.95     33.97 o
  -9   4   1       51.05       29.96     16.28 o
  -8   4   1       73.09       45.40     15.71 o
  -7   4   1        5.19        8.13     11.88 o
  -6   4   1      674.91      733.63     22.96 o
  -5   4   1      836.45      869.17     15.47 o
  -4   4   1      163.80      156.46      6.90 o
  -3   4   1     1315.28     1450.47     13.26 o
  -2   4   1     2624.47     2516.08     36.09 o
  -1   4   1     4443.78     4764.82     45.11 o
   0   4   1     1481.89     1440.32     19.88 o
   1   4   1      530.58      491.81     16.12 o
   2   4   1      362.01      269.61     19.11 o
   3   4   1        1.51        2.12     12.74 o
   4   4   1        7.82       10.61     18.04 o
   5   4   1      470.76      459.61     37.15 o
   6   4   1       10.57        6.37     23.35 o
   7   4   1       14.17       33.97     28.66 o
   8   4   1       50.77       38.21     30.78 o
  -9   5   1      159.91      188.94     33.97 o
  -8   5   1      336.31      337.38     20.73 o
  -7   5   1      256.97      300.15     12.18 o
  -6   5   1       11.09        7.98      6.63 o
  -5   5   1       18.91       15.67      4.89 o
  -4   5   1      415.07      420.14     11.46 o
  -3   5   1      184.79      171.42      6.87 o
  -2   5   1     4981.26     5061.13     34.26 o
  -1   5   1        3.97        1.59      6.00 o
   0   5   1      159.85      143.94      9.67 o
   1   5   1      738.68      682.00     18.38 o
   2   5   1      660.99      733.96     21.73 o
   3   5   1      523.24      592.07     26.54 o
   4   5   1      201.81      183.38     18.72 o
   5   5   1       94.34       80.67     27.60 o
   6   5   1      102.97       98.72     28.66 o
   7   5   1      196.00      156.04     31.84 o
   8   5   1      141.82      141.18     39.27 o
  -8   6   1      101.16      113.58     29.72 o
  -7   6   1       74.90       64.87     22.29 o
  -6   6   1       42.73       31.71      3.68 o
  -5   6   1       39.80       44.85      9.02 o
  -4   6   1     1240.89     1112.78     33.94 o
  -3   6   1     2608.25     2485.95     56.26 o
  -2   6   1      186.87      184.72      6.35 o
  -1   6   1        1.68        0.00      6.35 o
   0   6   1     2813.81     2774.67     44.58 o
   1   6   1      959.58      975.17     54.67 o
   2   6   1     1204.57     1342.90     29.64 o
   3   6   1      281.38      268.62     18.76 o
   4   6   1       35.03       42.46     25.48 o
   5   6   1       45.29       25.48     28.66 o
   6   6   1      688.36      554.09     45.64 o
   7   6   1      109.48      122.07     33.97 o
  -8   7   1       23.61       23.35     29.72 o
  -7   7   1      717.37      730.29     48.83 o
  -6   7   1      348.32      325.67     51.48 o
  -5   7   1     1170.60     1097.56     48.83 o
  -4   7   1     1223.06     1214.32     48.83 o
  -3   7   1        5.39        8.59     11.39 o
  -2   7   1      472.28      418.26      9.76 o
  -1   7   1      539.78      483.69     13.87 o
   0   7   1       91.04       69.95     10.71 o
   1   7   1      596.76      681.90     21.38 o
   2   7   1      120.70      141.30     16.12 o
   3   7   1       19.65       10.61     23.35 o
   4   7   1        0.83        0.00     23.35 o
   5   7   1       27.32       16.98     26.54 o
   6   7   1      179.62      179.39     35.03 o
   7   7   1       61.61       58.38     33.97 o
  -7   8   1      392.04      352.41     40.34 o
  -6   8   1      590.88      611.40     45.64 o
  -5   8   1        8.93        5.31     23.35 o
  -4   8   1      213.69      200.62     30.78 o
  -3   8   1      776.84      716.49     41.40 o
  -2   8   1      986.60      904.43     16.78 o
  -1   8   1       11.93        6.43      7.56 o
   0   8   1      194.09      217.55     12.18 o
   1   8   1       19.48       11.13     11.47 o
   2   8   1      101.11      133.69     16.31 o
   3   8   1      412.85      421.40     35.03 o
   4   8   1      326.38      294.03     32.91 o
   5   8   1       14.44       13.80     30.78 o
   6   8   1       33.77       52.01     31.84 o
  -7   9   1       34.11       31.84     30.78 o
  -6   9   1        1.72        4.25     29.72 o
  -5   9   1       84.40       66.87     23.35 o
  -4   9   1        3.56        0.00     23.35 o
  -3   9   1     1655.71     1553.99     56.26 o
  -2   9   1        9.74       16.92      5.42 o
  -1   9   1       25.06       20.81      7.66 o
   0   9   1      104.88      106.07     11.36 o
   1   9   1      186.55      220.91     18.04 o
   2   9   1      596.66      640.06     37.15 o
   3   9   1        2.91        8.49     23.35 o
   4   9   1       89.81       62.63     28.66 o
   5   9   1      188.02      201.68     37.15 o
  -6  10   1       14.30       42.46     26.54 o
  -5  10   1      104.92       78.55     27.60 o
  -4  10   1      841.11      785.48     47.77 o
  -3  10   1       51.57       25.48     24.41 o
  -2  10   1        4.44       10.07      5.42 o
  -1  10   1      199.75      199.82     14.32 o
   0  10   1      939.92      987.50     22.70 o
   1  10   1      265.94      309.88     20.66 o
   2  10   1        3.60       16.98     22.29 o
   3  10   1        0.82        0.00     24.41 o
   4  10   1       30.01       19.11     28.66 o
  -5  11   1      104.95      122.07     29.72 o
  -4  11   1       98.14       97.65     27.60 o
  -3  11   1      112.14      110.39     28.66 o
  -2  11   1      251.21      211.23     31.84 o
  -1  11   1       63.03       70.32     13.29 o
   0  11   1      548.29      578.88     24.70 o
   1  11   1      619.09      618.21     27.54 o
   2  11   1       15.18        0.00     21.23 o
   3  11   1       86.79       77.49     27.60 o
  -3  12   1       50.37       22.29     27.60 o
  -2  12   1       81.12      111.45     30.78 o
  -1  12   1      134.30      175.14     33.97 o
   0  12   1       41.73       28.66     23.35 o
   1  12   1      253.32      261.88     24.41 o
   0 -13   2       13.84        2.12     26.54 o
   1 -13   2       26.53       48.83     27.60 o
  -3 -12   2       39.10       52.90     18.38 o
  -2 -12   2       18.57       27.62     16.06 o
  -1 -12   2        0.15        3.16     13.16 o
   0 -12   2      485.57      505.26     41.40 o
   1 -12   2       22.72       59.44     28.66 o
   2 -12   2      417.03      364.08     40.34 o
   3 -12   2      122.62      110.39     28.66 o
   4 -12   2       17.20       13.80     29.72 o
  -4 -11   2       36.48       30.78     26.54 o
  -3 -11   2       35.10       29.72     23.35 o
  -2 -11   2        7.82       24.39     15.55 o
  -1 -11   2      109.40      100.71     11.53 o
   0 -11   2      550.11      642.39     22.66 o
   1 -11   2       61.21       57.32     26.54 o
   2 -11   2       89.88       61.57     25.48 o
   3 -11   2       52.89       49.89     26.54 o
   4 -11   2      273.61      279.17     36.09 o
   5 -11   2      200.06      185.76     32.91 o
  -5 -10   2       13.18       22.29     25.48 o
  -4 -10   2       10.32        0.00     25.48 o
  -3 -10   2      159.70      121.01     26.54 o
  -2 -10   2       40.65       31.81     11.29 o
  -1 -10   2      496.80      519.51     18.12 o
   0 -10   2      230.66      252.88     11.85 o
   1 -10   2      395.97      405.48     33.97 o
   2 -10   2      379.71      372.57     33.97 o
   3 -10   2      579.22      525.43     39.27 o
   4 -10   2     1053.98     1091.19     54.13 o
   5 -10   2      525.52      577.44     45.64 o
   6 -10   2        6.68        0.00     27.60 o
  -6  -9   2        3.59        0.00     31.84 o
  -5  -9   2       47.43       73.24     30.78 o
  -4  -9   2      150.72      133.74     28.66 o
  -3  -9   2      265.08      243.08     29.72 o
  -2  -9   2      380.93      393.46     19.79 o
  -1  -9   2        1.36        5.82      8.82 o
   0  -9   2      137.36      129.46     11.02 o
   1  -9   2        2.00       35.03     22.29 o
   2  -9   2      214.25      267.49     29.72 o
   3  -9   2      781.75      874.65     45.64 o
   4  -9   2      361.99      378.94     36.09 o
   5  -9   2        3.15        0.00     23.35 o
   6  -9   2       19.22        2.12     27.60 o
  -7  -8   2        0.53       22.29     28.66 o
  -6  -8   2       38.57       58.38     32.91 o
  -5  -8   2      280.90      336.48     37.15 o
  -4  -8   2      326.40      264.31     33.97 o
  -3  -8   2      186.76      208.68     18.29 o
  -2  -8   2      158.36      155.75     15.71 o
  -1  -8   2        1.45        3.92      8.99 o
   0  -8   2       55.35       54.52      8.15 o
   1  -8   2        3.49       12.74     20.17 o
   2  -8   2        7.17       16.98     19.11 o
   3  -8   2      422.44      401.23     32.91 o
   4  -8   2        0.63        0.00     23.35 o
   5  -8   2        1.16        8.49     25.48 o
   6  -8   2      450.49      560.45     43.52 o
   7  -8   2      432.50      486.15     44.58 o
  -7  -7   2       76.94       56.26     30.78 o
  -6  -7   2       64.92       97.65     32.91 o
  -5  -7   2      141.30      171.96     31.84 o
  -4  -7   2      132.62      129.50     28.66 o
  -3  -7   2       10.94       15.18     13.51 o
  -2  -7   2     2579.22     2678.96    110.92 o
  -1  -7   2     2992.47     3234.82     36.78 o
   0  -7   2      240.91      210.10     10.11 o
   1  -7   2        1.16        3.18      5.31 o
   2  -7   2       19.32        1.06     15.92 o
   3  -7   2     1071.58     1052.06     29.58 o
   4  -7   2      273.48      217.60     29.72 o
   5  -7   2      275.48      272.80     32.91 o
   6  -7   2      298.03      322.69     36.09 o
   7  -7   2       36.81       27.60     29.72 o
  -8  -6   2        4.28        0.00     26.54 o
  -7  -6   2       97.33      127.38     30.78 o
  -6  -6   2      163.37      148.61     28.66 o
  -5  -6   2       36.44       27.60     26.54 o
  -4  -6   2       84.11       40.18     15.71 o
  -3  -6   2     1190.59     1226.88     32.91 o
  -2  -6   2     1968.15     2007.18    106.15 o
  -1  -6   2      482.09      396.65     26.54 o
   0  -6   2      659.97      822.13     41.93 o
   1  -6   2      440.27      511.03     16.15 o
   2  -6   2     1207.42     1167.61     38.21 o
   3  -6   2      175.43      197.43     22.29 o
   5  -6   2      412.91      362.15     16.06 o
   6  -6   2       41.08       40.21      5.17 o
   7  -6   2      256.45      242.01     32.91 o
   8  -6   2      143.23      156.04     35.03 o
  -8  -5   2       31.91       29.72     25.48 o
  -7  -5   2        2.27       16.98     25.48 o
  -6  -5   2        0.88        0.00     23.35 o
  -5  -5   2      151.77      150.73     30.78 o
  -4  -5   2     1236.13     1376.07     33.00 o
  -3  -5   2       88.91      115.75     13.75 o
  -2  -5   2     1575.95     1389.89     25.89 o
  -1  -5   2      151.87      152.41     10.86 o
   0  -5   2     1191.92     1088.37     15.37 o
   1  -5   2     2291.76     2395.31     24.67 o
   2  -5   2        3.17       23.35     13.80 o
   3  -5   2      627.78      612.86     39.80 o
   4  -5   2      475.88      449.62      9.20 o
   5  -5   2       33.80       22.69      5.89 o
   6  -5   2      995.31     1045.77     28.57 o
   7  -5   2      644.50      645.37     43.52 o
   8  -5   2       55.75       66.98     15.57 o
  -9  -4   2        0.38        0.00     31.84 o
  -8  -4   2        5.40       10.61     28.66 o
  -7  -4   2      116.21       87.04     28.66 o
  -6  -4   2      237.01      246.26     33.97 o
  -5  -4   2      345.83      353.47     29.72 o
  -4  -4   2      579.82      566.82     30.78 o
  -3  -4   2     8446.89     8646.70     90.22 o
  -2  -4   2      633.60      683.58     25.48 o
  -1  -4   2      253.17      195.84     11.26 o
   0  -4   2     1703.07     1502.66     16.51 o
   1  -4   2     1194.21     1137.88     23.52 o
   2  -4   2      343.74      368.37      5.75 o
   3  -4   2      249.08      248.95      6.73 o
   4  -4   2      253.17      279.42      9.21 o
   5  -4   2      901.03      977.56     16.29 o
   6  -4   2     2446.60     2379.77     29.84 o
   7  -4   2       68.00       49.46      8.74 o
   8  -4   2       10.92       10.40     15.90 o
  -9  -3   2        0.28        5.31     30.78 o
  -8  -3   2       67.08       41.40     26.54 o
  -7  -3   2      441.50      459.61     37.15 o
  -6  -3   2       97.71       69.00     24.41 o
  -5  -3   2       83.69       67.40     13.12 o
  -4  -3   2     1754.37     2088.97     48.83 o
  -3  -3   2     2769.57     3068.70     52.01 o
  -2  -3   2      498.31      390.62     21.23 o
  -1  -3   2     3601.99     4140.78     43.52 o
   0  -3   2        3.08        1.47      5.04 o
   1  -3   2       29.69       27.59      4.52 o
   2  -3   2     2500.79     2573.36     17.51 o
   3  -3   2     2289.22     2767.11     22.25 o
   4  -3   2     2145.07     2283.74     21.91 o
   5  -3   2     1691.13     1844.03     26.46 o
   6  -3   2       74.05       62.07     10.24 o
   7  -3   2      229.58      231.63     12.31 o
   8  -3   2        0.58        2.69     15.81 o
  -9  -2   2        9.64       14.86     29.72 o
  -8  -2   2       88.27       66.87     28.66 o
  -7  -2   2       85.19      146.48     28.66 o
  -6  -2   2       22.44       39.38     12.18 o
  -5  -2   2      324.02      359.51     25.48 o
  -4  -2   2      728.59      870.52     22.06 o
  -3  -2   2     4032.82     4149.27     57.32 o
  -2  -2   2   107763.41   106146.63    960.63 o
   0  -2   2      195.22      191.06     10.61 o
   1  -2   2     1983.79     2074.93     26.54 o
   2  -2   2       14.73       19.59      5.77 o
   3  -2   2      140.81      121.50      6.85 o
   4  -2   2      264.11      298.45     11.65 o
   5  -2   2        0.38        0.80     11.96 o
   6  -2   2      380.37      394.97     17.74 o
   7  -2   2     1106.63     1047.67     44.58 o
   8  -2   2      736.47      734.53     42.46 o
  -9  -1   2      115.75       73.24     28.66 o
  -8  -1   2       66.18       90.22     25.48 o
  -7  -1   2      106.86       78.55     25.48 o
  -6  -1   2       54.43       46.08     11.53 o
  -5  -1   2      215.48      253.06     15.37 o
  -4  -1   2     1549.81     1621.58     42.99 o
  -3  -1   2      862.59      820.96     17.97 o
  -2  -1   2      131.90      151.79     15.92 o
   1  -1   2      191.34      239.89     13.80 o
   2  -1   2        8.68        6.68      6.52 o
   3  -1   2      212.61      183.07     16.98 o
   4  -1   2        0.42        7.66     10.43 o
   5  -1   2      827.63      922.62     38.74 o
   6  -1   2      371.42      347.51     19.88 o
   7  -1   2      121.62      106.15     25.48 o
   8  -1   2      864.12      819.45     45.64 o
  -9   0   2        6.47       12.74     25.48 o
  -8   0   2       24.33       10.61     24.41 o
  -7   0   2       79.98       88.10     25.48 o
  -6   0   2      572.97      637.53     19.59 o
  -5   0   2     1057.86     1113.24     25.89 o
  -4   0   2     1027.94      989.54     17.97 o
  -3   0   2      229.11      210.63     11.94 o
  -2   0   2        5.93       11.89      7.39 o
   1   0   2       80.90       81.73     10.61 o
   2   0   2        3.17       20.57      8.91 o
   3   0   2      111.92       86.76     10.43 o
   4   0   2     2439.91     2584.31     77.49 o
   5   0   2      353.74      356.40     18.45 o
   6   0   2       38.40       27.23     14.79 o
   7   0   2      140.78       90.22     25.48 o
   8   0   2      116.18       84.92     28.66 o
  -9   1   2      277.11      236.71     32.91 o
  -8   1   2      149.76      151.79     28.66 o
  -7   1   2        2.49        4.02     14.20 o
  -6   1   2        5.81        7.23      9.19 o
  -5   1   2      273.78      278.56     13.01 o
  -4   1   2      711.38      784.43     15.72 o
  -3   1   2      665.55      558.57     15.37 o
  -2   1   2     3193.45     3214.17     25.14 o
   1   1   2     2979.62     2723.73     26.27 o
   2   1   2       91.29       56.26     11.68 o
   3   1   2      643.79      697.83     24.94 o
   4   1   2     1852.67     1942.29     38.74 o
   5   1   2     1282.76     1273.82     25.88 o
   6   1   2        1.33        2.12     25.48 o
   7   1   2        8.41        0.00     23.35 o
   8   1   2      388.01      417.16     40.34 o
  -9   2   2      179.27      202.74     28.66 o
  -8   2   2      173.94      206.69     20.10 o
  -7   2   2      112.80      122.99     13.65 o
  -6   2   2      135.81      145.11     12.17 o
  -5   2   2     2810.30     2889.24     37.76 o
  -4   2   2     2730.87     2860.25     31.14 o
  -3   2   2     1119.20      985.62     14.05 o
  -2   2   2      225.80      219.56      7.70 o
  -1   2   2      277.11      301.46     13.80 o
   0   2   2     2914.21     2841.55     36.09 o
   1   2   2        2.80        6.37      8.26 o
   2   2   2      907.97     1027.50     30.78 o
   3   2   2     1036.12     1085.88     35.03 o
   4   2   2      283.77      343.94     17.26 o
   5   2   2      206.41      228.05     19.04 o
   6   2   2        5.48        0.00     23.35 o
   7   2   2      476.70      515.87     42.46 o
   8   2   2      202.43      256.87     38.21 o
  -9   3   2       22.26       28.10     16.06 o
  -8   3   2       10.06        3.43     14.28 o
  -7   3   2       93.30       68.27     11.76 o
  -6   3   2     1091.22     1139.20     23.55 o
  -5   3   2      373.12      362.43     11.52 o
  -4   3   2     1487.24     1431.29     18.10 o
  -3   3   2      457.25      447.81      9.67 o
  -2   3   2      579.86      552.62      9.42 o
  -1   3   2     3382.53     3210.94     36.09 o
   0   3   2     4464.37     4264.97     47.77 o
   1   3   2       89.38       88.10     14.86 o
   2   3   2       99.61       88.10     13.80 o
   3   3   2      729.36      745.15     29.72 o
   4   3   2      614.80      605.04     31.84 o
   5   3   2      260.41      266.43     30.78 o
   6   3   2      680.48      596.54     40.34 o
   7   3   2      699.81      735.60     48.83 o
   8   3   2      153.02      183.63     37.15 o
  -9   4   2       98.23       98.72     29.19 o
  -8   4   2        6.88        3.26     14.30 o
  -7   4   2      675.30      723.14     25.48 o
  -6   4   2      470.77      424.55     14.21 o
  -5   4   2      104.24       96.63      7.87 o
  -4   4   2        0.05        3.00      5.38 o
  -3   4   2      611.45      698.09     10.89 o
  -2   4   2     1064.58      970.18     18.51 o
  -1   4   2     6223.99     5972.63     41.93 o
   0   4   2       15.64       11.15      8.26 o
   1   4   2       39.13       35.03     14.86 o
   2   4   2      354.58      410.79     23.35 o
   3   4   2      174.53      214.42     21.23 o
   4   4   2     1047.51      949.88     28.49 o
   5   4   2        9.85        9.55     25.48 o
   6   4   2       18.29       39.27     29.72 o
   7   4   2      102.72       62.63     31.84 o
   8   4   2       92.35       69.00     36.09 o
  -9   5   2      273.22      333.30     39.27 o
  -8   5   2       34.96       13.80     23.35 o
  -7   5   2        8.16        1.52      7.95 o
  -6   5   2      616.58      639.78     14.51 o
  -5   5   2      271.14      269.23      8.82 o
  -4   5   2      163.39      154.86      7.97 o
  -3   5   2      589.10      549.95      9.75 o
  -2   5   2     2650.70     2707.80     32.91 o
  -1   5   2     1782.24     1949.42     30.78 o
   0   5   2     2046.65     2136.49     53.60 o
   1   5   2      139.04      147.46     13.12 o
   2   5   2      263.05      252.55     16.78 o
   3   5   2       28.96       22.43     13.75 o
   4   5   2      293.51      270.67     32.91 o
   5   5   2        2.38       13.80     27.60 o
   6   5   2       16.71       10.61     28.66 o
   7   5   2      107.64       75.36     29.72 o
  -8   6   2      220.59      214.42     35.03 o
  -7   6   2       16.48       11.20      6.19 o
  -6   6   2      828.00      842.13     13.33 o
  -5   6   2      177.86      180.34     12.79 o
  -4   6   2     1119.73     1151.35     17.33 o
  -3   6   2       82.82       89.28      5.33 o
  -2   6   2      248.99      261.23     11.15 o
  -1   6   2       19.84       10.11      7.10 o
   0   6   2     1571.36     1726.78     27.39 o
   1   6   2      638.64      707.40     17.54 o
   2   6   2     3229.72     3355.34     71.65 o
   3   6   2        1.23        1.27     15.05 o
   4   6   2      237.31      228.22     31.84 o
   5   6   2       70.78       49.89     25.48 o
   6   6   2      393.04      388.50     42.46 o
   7   6   2      104.75       88.10     30.78 o
  -8   7   2        7.80       13.80     25.48 o
  -7   7   2      566.39      599.73     45.64 o
  -6   7   2       24.59       33.48      7.11 o
  -5   7   2       83.07       84.62     12.21 o
  -4   7   2      259.91      241.78      6.19 o
  -3   7   2      124.45      116.37      5.14 o
  -2   7   2      576.50      576.67     12.84 o
  -1   7   2     1153.57     1183.76     33.47 o
   0   7   2      851.25      878.60     40.87 o
   1   7   2      182.27      156.52     14.51 o
   2   7   2      188.22      190.81     18.04 o
   3   7   2      104.81      125.25     25.48 o
   4   7   2       20.68       31.84     26.54 o
   5   7   2      165.62      217.60     36.09 o
   6   7   2      166.59      200.62     35.03 o
  -7   8   2      309.67      291.90     37.15 o
  -6   8   2      145.49      145.42     31.84 o
  -5   8   2      120.39      121.01     27.60 o
  -4   8   2      122.72      124.19     26.54 o
  -3   8   2      449.96      440.77     10.95 o
  -2   8   2      880.12      903.73     16.28 o
  -1   8   2       94.96      107.35     10.09 o
   0   8   2       22.79       11.53      9.36 o
   1   8   2       11.83        7.88     11.96 o
   2   8   2       76.64       47.77     23.35 o
   3   8   2      124.18      131.62     28.66 o
   4   8   2      183.76      209.11     33.97 o
   5   8   2       25.58       19.11     31.84 o
   6   8   2        8.67       14.86     32.91 o
  -7   9   2        8.40       13.80     29.72 o
  -6   9   2       29.33        9.55     26.54 o
  -5   9   2      168.58      145.42     28.66 o
  -4   9   2      504.15      488.27     38.21 o
  -3   9   2      168.98      189.97      7.05 o
  -2   9   2      195.08      192.77     10.16 o
  -1   9   2       16.29        6.26      7.82 o
   0   9   2        3.35        3.74      9.10 o
   1   9   2      250.98      222.81     20.70 o
   2   9   2      270.96      286.60     29.72 o
   3   9   2       25.56       37.15     26.54 o
   4   9   2       55.39       82.79     28.66 o
   5   9   2        2.89        0.00     32.91 o
  -6  10   2        1.14        0.00     27.60 o
  -5  10   2      230.42      247.32     32.91 o
  -4  10   2      271.71      307.83     36.09 o
  -3  10   2       33.43       16.98     22.29 o
  -2  10   2      313.98      333.39     15.82 o
  -1  10   2      802.56      851.00     33.60 o
   0  10   2      403.05      324.21     19.82 o
   1  10   2        2.15        0.81     15.81 o
   2  10   2       23.42       13.80     23.35 o
   3  10   2       17.06       20.17     25.48 o
   4  10   2       22.72        0.00     28.66 o
  -5  11   2       13.79       27.60     29.72 o
  -4  11   2       19.91       19.11     27.60 o
  -3  11   2       68.00       44.58     27.60 o
  -2  11   2      407.87      403.36     37.15 o
  -1  11   2      408.55      378.72     42.46 o
   0  11   2      650.06      620.99     26.69 o
   1  11   2      737.22      788.65     31.37 o
   2  11   2        4.18        0.00     23.35 o
   3  11   2       77.21       98.72     28.66 o
  -3  12   2      120.58      116.76     29.72 o
  -2  12   2       79.03       46.70     29.72 o
  -1  12   2       17.79       36.09     23.35 o
   0  12   2       13.64        4.25     25.48 o
   1  12   2        9.82        8.01     16.49 o
   0 -13   3      137.22      108.27     28.66 o
   1 -13   3       10.38       27.60     24.41 o
  -3 -12   3       47.57       39.27     24.41 o
  -2 -12   3       75.22       67.95     27.60 o
  -1 -12   3       49.45       34.61     14.03 o
   0 -12   3        3.67        0.00     26.54 o
   1 -12   3      812.73      842.80     48.83 o
   2 -12   3      731.29      823.70     50.95 o
   3 -12   3       67.61       65.81     29.72 o
  -5 -11   3      168.01      146.48     32.91 o
  -4 -11   3        2.19        1.06     25.48 o
  -3 -11   3        0.03        8.49     21.23 o
  -2 -11   3       31.88       23.06     16.31 o
  -1 -11   3       89.36      123.80     11.45 o
   0 -11   3      333.17      355.01     13.08 o
   1 -11   3       72.29       61.71     10.69 o
   2 -11   3      240.62      223.97     33.97 o
   3 -11   3        2.29        0.00     24.41 o
   4 -11   3      174.50      137.99     30.78 o
   5 -11   3       33.07       39.27     30.78 o
  -6 -10   3       42.66       69.00     32.91 o
  -5 -10   3       15.98       20.17     27.60 o
  -4 -10   3       60.61       71.12     26.54 o
  -3 -10   3        1.42        7.43     21.23 o
  -2 -10   3       43.40       43.83     11.08 o
  -1 -10   3      440.93      463.46     15.91 o
   0 -10   3       50.92       36.62      7.73 o
   1 -10   3       69.20       73.72     10.53 o
   2 -10   3      633.48      527.55     38.21 o
   3 -10   3      321.36      315.26     35.03 o
   4 -10   3      486.26      511.63     40.34 o
   5 -10   3      174.54      206.99     35.03 o
   6 -10   3        2.60        0.00     30.78 o
  -6  -9   3        0.00        0.00     28.66 o
  -5  -9   3      119.38      145.42     29.72 o
  -4  -9   3      783.07      760.01     42.46 o
  -3  -9   3       45.80       45.64     23.35 o
  -2  -9   3      385.01      382.75     23.35 o
  -1  -9   3       15.46       27.68      9.46 o
   0  -9   3       42.67       41.49      7.61 o
   1  -9   3      464.57      423.12     10.60 o
   2  -9   3       13.18        7.43     23.35 o
   3  -9   3      905.72      888.45     45.64 o
   4  -9   3      415.02      447.94     39.27 o
   5  -9   3        0.28        0.00     26.54 o
   6  -9   3      141.33      134.81     33.97 o
  -7  -8   3       16.75       38.21     32.91 o
  -6  -8   3      128.39      163.47     35.03 o
  -5  -8   3      514.63      510.57     39.27 o
  -4  -8   3      258.18      262.18     30.78 o
  -3  -8   3       48.63       59.86     15.26 o
  -2  -8   3       26.71        8.49     11.94 o
  -1  -8   3       14.40        2.16      8.71 o
   0  -8   3      158.03      126.07      8.87 o
   1  -8   3      452.78      440.74      9.67 o
   2  -8   3      125.74      154.97     25.48 o
   3  -8   3       64.47       56.26     24.41 o
   4  -8   3       36.41       13.80     22.29 o
   5  -8   3      285.41      304.64     33.97 o
   6  -8   3      292.16      320.56     36.09 o
   7  -8   3      224.12      210.17     31.84 o
  -8  -7   3        9.02       36.09     35.03 o
  -7  -7   3        4.87       20.17     25.48 o
  -6  -7   3      395.47      410.79     37.15 o
  -5  -7   3       19.24       29.72     26.54 o
  -4  -7   3       58.15       74.30     26.54 o
  -3  -7   3       16.69       26.68     14.03 o
  -2  -7   3     1672.52     1881.06     48.83 o
  -1  -7   3      843.96      874.87     17.78 o
   0  -7   3      133.23       89.16      8.61 o
   1  -7   3       38.38       33.33      5.30 o
   2  -7   3        2.89        3.73      3.08 o
   3  -7   3       73.33       97.65     23.35 o
   4  -7   3      914.48      979.73     44.58 o
   5  -7   3      572.35      599.73     41.40 o
   6  -7   3       43.16       42.18      7.16 o
   7  -7   3       26.40        6.37     24.41 o
  -8  -6   3       62.85       88.10     32.91 o
  -7  -6   3       77.52       75.36     28.66 o
  -6  -6   3       42.42       91.29     29.72 o
  -5  -6   3       91.80       85.98     25.48 o
  -4  -6   3      635.50      653.06     25.39 o
  -3  -6   3      228.48      265.03     17.83 o
  -2  -6   3     1590.34     1559.57     35.56 o
  -1  -6   3       60.64       49.43      9.67 o
   0  -6   3       59.10       63.08      7.51 o
   1  -6   3      117.88      118.59      5.69 o
   2  -6   3     1453.08     1392.98     65.28 o
   3  -6   3     1729.84     1701.53     48.83 o
   4  -6   3      285.66      283.26     20.05 o
   5  -6   3       43.68       28.35      5.68 o
   6  -6   3     1172.93     1102.48     29.72 o
   7  -6   3        1.28       44.58     30.78 o
   8  -6   3      134.15      147.54     33.97 o
  -8  -5   3       37.01       10.61     29.72 o
  -7  -5   3       34.48       22.29     24.41 o
  -6  -5   3      213.34      201.68     30.78 o
  -5  -5   3      937.89      963.81     44.58 o
  -4  -5   3      249.96      266.66     19.34 o
  -3  -5   3      124.44      102.05     12.99 o
  -2  -5   3      121.94      109.99     12.76 o
  -1  -5   3        6.08        4.54      8.15 o
   0  -5   3        1.38        3.77      6.63 o
   1  -5   3     2078.49     2061.76     18.29 o
   2  -5   3     3123.58     3093.61     39.15 o
   3  -5   3     1936.23     1994.52     29.03 o
   4  -5   3      261.25      257.71      8.62 o
   5  -5   3       15.31       19.32      7.02 o
   6  -5   3      185.98      172.27     12.97 o
   7  -5   3      148.34      151.59     19.11 o
   8  -5   3       97.61      100.16     17.51 o
  -9  -4   3        0.14        9.55     28.66 o
  -8  -4   3       60.05       73.24     30.78 o
  -7  -4   3      299.00      283.41     36.09 o
  -6  -4   3      564.39      581.68     41.40 o
  -5  -4   3      534.49      627.33     35.03 o
  -4  -4   3    10623.83    11255.79    113.58 o
  -3  -4   3      475.30      524.36     27.60 o
  -2  -4   3      137.09      100.84     16.98 o
  -1  -4   3     2105.24     2086.39     36.09 o
   0  -4   3      473.21      474.58     10.78 o
   1  -4   3      272.39      262.90      9.62 o
   2  -4   3      416.37      444.83     12.56 o
   3  -4   3       28.24       19.78      5.46 o
   4  -4   3      781.12      711.27     21.76 o
   5  -4   3     3493.77     3579.18     91.29 o
   6  -4   3     2558.79     2489.66     47.77 o
   7  -4   3       45.97       26.81      9.57 o
   8  -4   3       17.33        4.82     16.49 o
  -9  -3   3       75.88       48.83     27.60 o
  -8  -3   3        1.38       13.80     27.60 o
  -7  -3   3      684.11      721.80     44.58 o
  -6  -3   3      115.86      145.73     36.09 o
  -5  -3   3       18.54       26.71     11.62 o
  -4  -3   3       44.27       77.49     20.17 o
  -3  -3   3     2925.49     2923.28     50.95 o
  -2  -3   3       30.42       50.95     15.92 o
  -1  -3   3      957.66      888.45     24.41 o
   0  -3   3     1531.46     1415.32     14.44 o
   1  -3   3     1441.50     1436.97     14.55 o
   2  -3   3     6298.10     6508.30     36.90 o
   3  -3   3      690.46      609.14     12.56 o
   4  -3   3      532.87      531.75     14.52 o
   5  -3   3      321.17      293.13     12.81 o
   6  -3   3      546.96      559.04     17.18 o
   7  -3   3      593.97      605.91     27.23 o
   8  -3   3        7.05        7.43     22.29 o
  -9  -2   3       63.00       37.15     29.72 o
  -8  -2   3      176.01      166.65     32.91 o
  -7  -2   3      197.48      255.81     32.91 o
  -6  -2   3        0.62       10.54     11.98 o
  -5  -2   3      626.06      685.53     36.62 o
  -4  -2   3     1904.06     1750.69     29.16 o
  -3  -2   3     8173.96     8288.99     80.67 o
  -2  -2   3     5476.78     5274.43     56.26 o
  -1  -2   3     1808.41     1818.29     29.72 o
   0  -2   3      814.70      816.04     13.45 o
   1  -2   3      608.94      545.35     12.69 o
   2  -2   3     1370.73     1172.69     20.32 o
   3  -2   3       21.35       17.51      6.52 o
   4  -2   3      220.82      203.56     10.81 o
   5  -2   3      176.58      160.94     10.52 o
   6  -2   3     1513.03     1445.58     31.37 o
   7  -2   3      782.85      752.58     40.34 o
   8  -2   3       32.11       29.72     24.41 o
  -9  -1   3       45.95       64.75     28.66 o
  -8  -1   3       32.03       37.15     25.48 o
  -7  -1   3      168.14      129.50     28.66 o
  -6  -1   3      204.04      216.54     14.68 o
  -5  -1   3      937.90      906.78     23.98 o
  -4  -1   3     5851.97     5965.91     49.27 o
  -3  -1   3       75.45       56.53      9.42 o
  -2  -1   3      109.34       92.99      7.64 o
   0  -1   3    15135.78    14734.21    217.60 o
   1  -1   3     1367.25     1340.71     47.24 o
   2  -1   3      527.91      619.44     16.12 o
   3  -1   3       68.26       68.42      7.15 o
   4  -1   3       43.62       67.80      9.70 o
   5  -1   3     1040.55     1017.29     22.40 o
   6  -1   3     1186.88     1208.38     25.69 o
   7  -1   3       17.03       41.40     25.48 o
   8  -1   3      149.70      149.67     30.78 o
  -9   0   3       29.16       20.17     26.54 o
  -8   0   3       73.69       79.61     27.60 o
  -7   0   3      432.98      504.20     35.03 o
  -6   0   3     2283.77     2336.67     32.67 o
  -5   0   3      684.33      632.35     16.95 o
  -4   0   3      131.17      148.42     10.00 o
  -3   0   3     1062.81      985.57     18.89 o
  -2   0   3     1892.96     1749.14     18.98 o
  -1   0   3        5.94       12.74     11.68 o
   1   0   3        2.50        3.72      8.26 o
   2   0   3      536.23      601.02     17.51 o
   3   0   3       99.59      157.81      9.77 o
   4   0   3     2690.89     2797.87     42.82 o
   5   0   3      640.36      541.89     18.13 o
   6   0   3      416.56      457.49     33.97 o
   7   0   3      145.89      126.31     28.66 o
   8   0   3        8.66        2.12     26.54 o
  -9   1   3      100.91      112.52     26.54 o
  -8   1   3      229.66      255.81     29.72 o
  -7   1   3       24.11       24.54     12.42 o
  -6   1   3      480.88      369.92     15.91 o
  -5   1   3       83.76      100.03     10.57 o
  -4   1   3     1280.93     1298.62     16.71 o
  -3   1   3       61.19       61.54      7.64 o
  -2   1   3       15.49       23.44      5.58 o
  -1   1   3     2362.62     2247.12     31.84 o
   0   1   3        3.59        7.43     10.61 o
   1   1   3        0.64        5.31     11.68 o
   2   1   3      283.03      315.53     13.12 o
   3   1   3     1644.51     1751.73     24.71 o
   4   1   3     6068.85     6233.51     61.17 o
   5   1   3      977.95     1099.13     78.55 o
   6   1   3       25.85       14.86     25.48 o
   7   1   3      876.21      883.14     48.83 o
   8   1   3       47.31        8.49     27.60 o
  -9   2   3       51.61       62.63     24.41 o
  -8   2   3       59.26       43.22     16.02 o
  -7   2   3       82.00       74.49     12.39 o
  -6   2   3      192.19      200.89     15.58 o
  -5   2   3     2111.77     2173.02     27.72 o
  -4   2   3     1525.14     1499.25     17.29 o
  -3   2   3      746.36      812.51     11.90 o
  -2   2   3      575.11      617.48     11.61 o
  -1   2   3     1840.19     1833.15     30.78 o
   0   2   3     1775.37     1773.71     32.91 o
   1   2   3      757.39      745.15     25.48 o
   2   2   3       11.75        8.58      9.36 o
   3   2   3     3201.46     3307.53     60.50 o
   4   2   3      152.73      126.69     18.58 o
   5   2   3        6.96        1.06     24.41 o
   6   2   3       23.26       39.27     26.54 o
   7   2   3      620.18      658.11     45.64 o
   8   2   3        0.88        9.55     28.66 o
  -9   3   3        6.65       19.72     16.02 o
  -8   3   3       36.02       39.12     15.29 o
  -7   3   3      219.79      218.65     14.05 o
  -6   3   3     1207.27     1158.90     23.52 o
  -5   3   3      508.94      513.46     12.63 o
  -4   3   3      658.83      752.43     14.71 o
  -3   3   3      921.58      869.77     12.52 o
  -2   3   3      733.16      795.48     11.53 o
  -1   3   3     2734.35     2793.78     39.27 o
   0   3   3        8.66        0.00     12.74 o
   1   3   3        3.96       13.80     12.74 o
   2   3   3     1214.32     1195.90     25.89 o
   3   3   3        0.44        0.00     15.92 o
   4   3   3     1213.18     1080.57     41.40 o
   5   3   3      379.64      334.36     31.84 o
   6   3   3      274.35      324.81     35.03 o
   7   3   3      213.38      193.19     36.09 o
   8   3   3       82.31       73.24     33.97 o
  -9   4   3        9.80        7.33     13.79 o
  -8   4   3        1.08        0.00     11.88 o
  -7   4   3       33.91       33.24     13.34 o
  -6   4   3     2711.99     2840.86     31.24 o
  -5   4   3      403.61      405.49     14.10 o
  -4   4   3      269.48      254.20      8.70 o
  -3   4   3      107.20       78.11      5.28 o
  -2   4   3    11069.11    11608.33     98.29 o
  -1   4   3      508.89      488.30     14.26 o
   0   4   3      571.72      573.85     16.88 o
   1   4   3      136.06      107.21     15.92 o
   2   4   3      211.56      243.08     15.01 o
   3   4   3      203.36      165.59     23.35 o
   4   4   3     2031.84     2022.09     59.44 o
   5   4   3       57.61       85.98     24.41 o
   6   4   3       48.15       63.69     29.72 o
   7   4   3       18.51       23.35     28.66 o
  -9   5   3      302.38      334.36     39.27 o
  -8   5   3       21.05       33.97     26.54 o
  -7   5   3      335.16      312.58     13.04 o
  -6   5   3     1022.96     1041.02     18.95 o
  -5   5   3      568.53      570.16     12.19 o
  -4   5   3     1084.48     1042.58     22.83 o
  -3   5   3     1663.50     1630.63     16.92 o
  -2   5   3      683.99      656.86     13.30 o
  -1   5   3       12.65        6.37      7.85 o
   0   5   3       10.41        8.01      8.91 o
   1   5   3      103.36      122.69     13.45 o
   2   5   3      223.49      149.62     12.18 o
   3   5   3      380.25      367.47     21.02 o
   4   5   3       11.35        6.37     23.35 o
   5   5   3       19.25       29.72     27.60 o
   6   5   3      192.88      204.86     36.09 o
   7   5   3       95.24       97.65     33.97 o
  -8   6   3      124.86       88.10     27.60 o
  -7   6   3       10.45       12.96      7.08 o
  -6   6   3      134.01      130.75      7.74 o
  -5   6   3     1330.03     1327.41     17.23 o
  -4   6   3      483.28      482.34     22.37 o
  -3   6   3       78.21       69.84      9.39 o
  -2   6   3        1.32        4.62      6.61 o
  -1   6   3      477.49      486.06     13.92 o
   0   6   3       88.89       66.09     11.18 o
   1   6   3     1562.56     1660.83     37.68 o
   2   6   3     1016.45     1054.57     28.89 o
   3   6   3       33.18       39.27     26.54 o
   4   6   3        0.15        7.43     24.41 o
   5   6   3      219.88      197.43     31.84 o
   6   6   3      303.17      298.27     38.21 o
  -8   7   3       36.36       52.01     29.72 o
  -7   7   3      219.82      193.19     30.78 o
  -6   7   3       73.49       75.36     27.60 o
  -5   7   3      627.47      644.88     17.18 o
  -4   7   3      220.18      219.17     12.34 o
  -3   7   3      143.25      147.98     10.86 o
  -2   7   3      416.78      429.41     13.21 o
  -1   7   3       37.55       35.01      8.63 o
   0   7   3      837.96      830.22     23.23 o
   1   7   3       92.09       96.57     13.75 o
   2   7   3       42.48       28.66     22.29 o
   3   7   3       15.50       10.61     25.48 o
   4   7   3      241.70      228.22     30.78 o
   5   7   3      119.70      163.47     35.03 o
   6   7   3       79.76      114.64     36.09 o
  -7   8   3      171.98      150.73     31.84 o
  -6   8   3      271.47      242.01     32.91 o
  -5   8   3       54.58       51.75      4.50 o
  -4   8   3      403.57      451.72     12.37 o
  -3   8   3     1243.66     1240.32     27.89 o
  -2   8   3     1431.37     1448.20     36.11 o
  -1   8   3        9.88        8.38      9.08 o
   0   8   3      117.99      131.92     11.98 o
   1   8   3        0.40        9.07     12.23 o
   2   8   3      241.87      251.57     30.78 o
   3   8   3       46.10       55.20     24.41 o
   4   8   3      275.32      264.31     36.09 o
   5   8   3       81.29       90.22     32.91 o
  -7   9   3       42.02       14.86     26.54 o
  -6   9   3        2.10        0.00     25.48 o
  -5   9   3      498.20      565.76     42.46 o
  -4   9   3      803.57      727.16     62.10 o
  -3   9   3      225.85      209.86      9.54 o
  -2   9   3      361.57      374.61     13.75 o
  -1   9   3      765.95      753.72     19.44 o
   0   9   3       15.57       13.11     10.38 o
   1   9   3      246.96      273.86     28.66 o
   2   9   3        1.91       13.80     22.29 o
   3   9   3        4.35       12.74     24.41 o
   4   9   3      135.88      125.25     30.78 o
  -6  10   3       27.08       38.21     28.66 o
  -5  10   3      141.85      190.00     33.97 o
  -4  10   3      231.34      196.37     29.72 o
  -3  10   3        3.79        3.45      8.06 o
  -2  10   3      374.50      335.94     18.30 o
  -1  10   3      464.30      468.94     16.72 o
   0  10   3       77.53      110.97     16.83 o
   1  10   3        5.79       39.27     22.29 o
   2  10   3        2.55       13.80     23.35 o
   3  10   3       73.53      107.21     27.60 o
  -4  11   3        1.32        2.12     24.41 o
  -3  11   3      341.27      340.73     36.09 o
  -2  11   3      331.47      324.81     36.09 o
  -1  11   3       49.66       74.31     14.92 o
   0  11   3      568.65      598.46     27.54 o
   1  11   3       41.07       25.94     16.02 o
   2  11   3       17.66       18.04     25.48 o
  -1  12   3       28.92       69.00     26.54 o
  -1 -13   4       77.61       47.77     28.66 o
   0 -13   4       22.05       24.41     26.54 o
   1 -13   4       57.84       47.77     28.66 o
  -3 -12   4       95.49      133.56     19.34 o
  -2 -12   4       10.43       11.75     14.73 o
  -1 -12   4      213.84      268.51     19.24 o
   0 -12   4        8.18        7.43     12.36 o
   1 -12   4      432.32      467.05     40.34 o
   2 -12   4      222.25      232.46     35.03 o
   3 -12   4      141.59      151.79     30.78 o
  -5 -11   4       59.32       50.95     28.66 o
  -4 -11   4       69.74       77.49     26.54 o
  -3 -11   4        3.39        8.26     15.37 o
  -2 -11   4       67.47       62.81     14.96 o
  -1 -11   4      200.09      194.55     12.86 o
   0 -11   4      191.40      186.19     15.92 o
   1 -11   4      502.22      546.45     18.04 o
   2 -11   4       53.86       73.24     28.66 o
   3 -11   4      170.98      209.11     32.91 o
   4 -11   4      354.03      304.64     39.27 o
  -6 -10   4       48.32       13.80     29.72 o
  -5 -10   4        4.64       27.60     27.60 o
  -4 -10   4      100.68      136.93     28.66 o
  -3 -10   4       72.89       55.20     21.23 o
  -2 -10   4       11.49       10.41     10.52 o
  -1 -10   4       65.22       63.58     10.00 o
   0 -10   4       32.78       24.95      7.76 o
   1 -10   4       70.87       84.10      6.07 o
   2 -10   4        2.96       10.61     21.23 o
   3 -10   4      421.72      425.65     38.21 o
   4 -10   4      565.57      575.31     42.46 o
   5 -10   4       89.47       83.86     30.78 o
  -7  -9   4        6.84       10.61     27.60 o
  -6  -9   4        4.75        0.00     30.78 o
  -5  -9   4      134.05      154.97     31.84 o
  -4  -9   4      619.18      637.94     40.34 o
  -3  -9   4      398.01      421.40     30.78 o
  -2  -9   4       22.55        9.35     10.30 o
  -1  -9   4       96.63       93.46     11.27 o
   0  -9   4      125.12       89.34      9.08 o
   1  -9   4      244.87      266.96      9.63 o
   2  -9   4      504.80      471.80     10.16 o
   3  -9   4      492.10      434.14     35.03 o
   4  -9   4       19.23       32.91     24.41 o
   5  -9   4        6.84        7.43     27.60 o
   6  -9   4      284.66      268.55     36.09 o
  -7  -8   4       32.23       16.98     32.91 o
  -6  -8   4      195.41      238.83     35.03 o
  -5  -8   4      387.01      372.57     35.03 o
  -4  -8   4      156.66      164.53     27.60 o
  -3  -8   4        5.89        0.00     12.99 o
  -2  -8   4        1.78        3.68     10.27 o
  -1  -8   4       79.02       51.44      9.15 o
   0  -8   4      545.04      592.44     16.02 o
   1  -8   4       97.59      118.27      7.26 o
   2  -8   4      219.57      200.88     26.01 o
   3  -8   4       23.99       23.35     22.29 o
   4  -8   4      786.42      677.22     41.40 o
   5  -8   4       85.30       76.43     26.54 o
   6  -8   4      246.20      248.38     37.15 o
   7  -8   4      674.77      752.58     52.01 o
  -8  -7   4        7.29        4.25     30.78 o
  -7  -7   4      352.93      272.80     35.03 o
  -6  -7   4      556.74      620.96     44.58 o
  -5  -7   4       19.61        8.49     27.60 o
  -4  -7   4       12.23       19.11     24.41 o
  -3  -7   4      245.38      206.39     17.21 o
  -2  -7   4     1121.48      935.84     24.77 o
  -1  -7   4     1254.55     1416.44     25.14 o
   0  -7   4      143.61      137.45      8.80 o
   1  -7   4      699.37      679.50     13.33 o
   2  -7   4       36.12       41.49      4.98 o
   3  -7   4      405.13      435.20     32.91 o
   4  -7   4      462.46      437.32     36.09 o
   5  -7   4      180.63      191.63      9.62 o
   6  -7   4      103.93      100.23      9.95 o
   7  -7   4        0.95       16.98     29.72 o
  -8  -6   4       39.03       35.03     28.66 o
  -7  -6   4      206.72      263.24     33.97 o
  -6  -6   4      382.70      356.65     38.21 o
  -5  -6   4     1113.60      935.15     46.70 o
  -4  -6   4      117.26      101.50     16.78 o
  -3  -6   4      169.29      145.96     16.12 o
  -2  -6   4     1660.70     1562.64     58.91 o
  -1  -6   4       13.33       42.46      9.36 o
   0  -6   4      377.86      419.65     12.99 o
   1  -6   4        2.32        9.02      5.18 o
   2  -6   4     2935.03     3001.15     25.09 o
   3  -6   4     1852.33     1881.38     27.12 o
   4  -6   4     1763.38     1683.26     18.74 o
   5  -6   4       33.41       24.26      6.09 o
   6  -6   4       35.42       34.92      9.91 o
   7  -6   4      251.17      297.21     35.03 o
  -9  -5   4       48.69       53.07     29.72 o
  -8  -5   4        1.16        7.43     30.78 o
  -7  -5   4       97.09      122.07     31.84 o
  -6  -5   4     1054.91     1177.17     49.89 o
  -5  -5   4      681.60      645.37     38.21 o
  -4  -5   4       36.75       82.34     16.02 o
  -3  -5   4      571.02      586.90     20.98 o
  -2  -5   4        9.90       23.54     10.86 o
  -1  -5   4       99.09       97.61      8.16 o
   0  -5   4     2329.28     2404.67     29.38 o
   1  -5   4      179.34      248.48      8.78 o
   2  -5   4     3575.35     3753.42     21.43 o
   3  -5   4      346.38      378.38     18.54 o
   4  -5   4        7.62       10.95      6.40 o
   5  -5   4      152.48      170.98     10.53 o
   6  -5   4      117.37      143.74     13.92 o
   7  -5   4       34.82       39.47     15.51 o
   8  -5   4        1.19       31.84     32.91 o
  -9  -4   4        9.68       21.23     28.66 o
  -8  -4   4       16.16        6.37     29.72 o
  -7  -4   4      559.88      620.96     43.52 o
  -6  -4   4      341.72      363.23     20.86 o
  -5  -4   4      586.49      465.98     31.84 o
  -4  -4   4     9811.94    10194.32    108.27 o
  -3  -4   4     1230.91     1133.65     36.09 o
  -2  -4   4      226.75      213.35     18.04 o
  -1  -4   4      499.05      560.20     12.39 o
   0  -4   4       53.85       37.67      6.52 o
   1  -4   4     1106.02     1045.45     15.28 o
   2  -4   4       25.67       21.78      4.94 o
   3  -4   4      159.33      154.92      8.41 o
   4  -4   4     1415.16     1376.63     24.39 o
   5  -4   4     3279.96     3486.43     45.52 o
   6  -4   4      698.35      757.65     20.31 o
   7  -4   4        0.39        6.77     14.92 o
   8  -4   4       33.68       19.73     17.48 o
  -9  -3   4       16.65       10.61     25.48 o
  -8  -3   4      357.04      388.50     40.34 o
  -7  -3   4      212.37      287.66     33.97 o
  -6  -3   4      147.27      114.85     17.06 o
  -5  -3   4        8.04        1.16     11.47 o
  -4  -3   4      591.66      608.22     30.78 o
  -3  -3   4     1273.40     1368.23     37.15 o
  -2  -3   4      706.90      910.74     28.66 o
  -1  -3   4      178.10      194.86     10.19 o
   0  -3   4       69.78       69.06      7.52 o
   1  -3   4       63.85       76.73      7.02 o
   2  -3   4       27.74       11.62      5.36 o
   3  -3   4      915.51      984.51     16.92 o
   4  -3   4     1225.56     1272.30     33.44 o
   5  -3   4      494.75      501.37     20.81 o
   6  -3   4      501.73      540.42     18.19 o
   7  -3   4        0.34        0.00     20.17 o
   8  -3   4        9.36       11.68     22.29 o
  -9  -2   4       97.31      116.76     32.91 o
  -8  -2   4     1049.28     1099.68     53.07 o
  -7  -2   4       98.02       97.65     28.66 o
  -6  -2   4        1.29        3.45     11.15 o
  -5  -2   4       22.61        7.96     10.96 o
  -4  -2   4      569.42      589.56     17.83 o
  -3  -2   4     5470.01     5860.36     70.06 o
  -2  -2   4       12.73       20.17     12.74 o
  -1  -2   4      329.22      373.15     15.92 o
   0  -2   4      602.41      573.36     12.50 o
   1  -2   4     2994.84     2991.68     23.69 o
   2  -2   4     2563.55     2442.55     22.67 o
   3  -2   4       60.59       53.19      8.07 o
   4  -2   4       41.53       47.95     11.73 o
   5  -2   4        0.76        0.00      9.78 o
   6  -2   4      206.36      205.48     16.58 o
   7  -2   4       17.68       20.17     22.29 o
   8  -2   4      136.23      126.31     27.60 o
  -9  -1   4        7.00       15.92     26.54 o
  -8  -1   4        0.49        0.00     25.48 o
  -7  -1   4        5.77        2.12     23.35 o
  -6  -1   4       64.37       83.82     12.65 o
  -5  -1   4      516.41      520.60     19.34 o
  -4  -1   4     1942.84     2083.49     29.07 o
  -3  -1   4        0.61        3.82      7.07 o
  -2  -1   4      212.83      262.48     11.68 o
  -1  -1   4     2370.92     2284.28     36.09 o
   0  -1   4     1276.99     1141.75     15.51 o
   1  -1   4     1149.82     1051.59     18.72 o
   2  -1   4     1474.18     1535.32     25.14 o
   3  -1   4     1818.55     2102.06     60.50 o
   4  -1   4      619.11      558.96     20.55 o
   5  -1   4      410.21      365.73     16.09 o
   6  -1   4       79.59       67.93     23.35 o
   7  -1   4       64.71       60.50     25.48 o
   8  -1   4        8.61        0.00     25.48 o
  -9   0   4       76.24      100.84     27.60 o
  -8   0   4      365.36      356.65     33.97 o
  -7   0   4      710.99      659.17     38.21 o
  -6   0   4      514.51      559.10     25.09 o
  -5   0   4      857.62      921.73     18.94 o
  -4   0   4       11.23       11.78      6.83 o
  -3   0   4      449.13      431.54      9.95 o
  -2   0   4     2426.41     2382.74     14.86 o
  -1   0   4      243.26      205.92     15.92 o
   0   0   4     2419.23     2535.84     39.27 o
   1   0   4      377.27      417.29     22.29 o
   2   0   4     2813.49     3087.56     48.83 o
   3   0   4     1464.42     1494.07     69.53 o
   4   0   4      573.51      532.38     14.82 o
   5   0   4     1080.20     1151.64     25.33 o
   6   0   4      103.56       96.59     26.54 o
   7   0   4        5.44        9.55     23.35 o
   8   0   4       44.85       45.64     27.60 o
  -9   1   4       34.52       38.21     25.48 o
  -8   1   4      623.94      600.79     38.21 o
  -7   1   4       21.86       10.90     11.61 o
  -6   1   4      383.82      446.65     14.32 o
  -5   1   4       51.75       47.34      9.34 o
  -4   1   4      149.67      168.79      8.30 o
  -3   1   4     1793.53     1783.04     22.07 o
  -2   1   4     1183.99     1136.70     13.02 o
  -1   1   4       36.81       21.23     10.61 o
   0   1   4      147.66      134.81     14.86 o
   1   1   4      192.44      214.42     16.98 o
   2   1   4     2724.13     2829.87     50.95 o
   3   1   4     1573.78     1689.11     31.14 o
   4   1   4     1165.80     1294.84     27.58 o
   5   1   4      408.72      396.99     33.97 o
   6   1   4        3.47        2.12     24.41 o
   7   1   4      113.63       98.72     30.78 o
   8   1   4      180.19      176.20     36.09 o
  -9   2   4      488.09      468.11     35.03 o
  -8   2   4       61.36       43.50     16.88 o
  -7   2   4       23.40       28.45     11.78 o
  -6   2   4      176.29      178.82     12.84 o
  -5   2   4     1267.47     1422.11     23.08 o
  -4   2   4     1385.50     1326.35     16.69 o
  -3   2   4      532.29      448.16      8.90 o
  -2   2   4      114.51      132.84     10.11 o
  -1   2   4     1009.80     1051.91     28.66 o
   0   2   4     1820.25     1945.67     38.21 o
   1   2   4      340.17      294.03     19.11 o
   2   2   4     4597.13     4712.91     69.00 o
   3   2   4        0.73        0.00     15.92 o
   4   2   4        0.13        0.61      9.16 o
   5   2   4        5.75        7.43     22.29 o
   6   2   4      712.11      677.22     44.58 o
   7   2   4       76.67       83.86     32.91 o
  -9   3   4      132.07      146.87     17.83 o
  -8   3   4      230.24      233.77     18.87 o
  -7   3   4      465.64      481.04     22.37 o
  -6   3   4     1071.09     1072.26     22.81 o
  -5   3   4      786.63      741.41     14.97 o
  -4   3   4      221.81      218.02      8.73 o
  -3   3   4      103.20      116.02      6.97 o
  -2   3   4     3625.60     3766.67     28.58 o
  -1   3   4      160.92      108.27     14.86 o
   0   3   4       24.26        7.43     10.61 o
   1   3   4      272.06      351.35     21.23 o
   2   3   4      290.02      356.65     23.35 o
   3   3   4      106.03      103.14     13.51 o
   4   3   4      198.11      166.65     27.60 o
   5   3   4      139.76      178.33     29.72 o
   6   3   4       23.24       35.03     25.48 o
   7   3   4      552.66      527.55     44.58 o
  -9   4   4       19.69        8.77     12.84 o
  -8   4   4      166.26      169.29     16.98 o
  -7   4   4       25.88       30.00     13.74 o
  -6   4   4      934.22      933.37     26.26 o
  -5   4   4      323.71      338.22     11.13 o
  -4   4   4       32.40       35.23      6.72 o
  -3   4   4      340.32      354.52      9.64 o
  -2   4   4     2245.87     2348.88     23.95 o
  -1   4   4     1847.66     1843.23     41.91 o
   0   4   4     1892.96     2105.37     46.17 o
   1   4   4      574.25      613.53     28.66 o
   2   4   4     1220.99     1245.10     41.40 o
   3   4   4      819.34      879.70     44.05 o
   4   4   4      418.40      473.41     35.03 o
   5   4   4       29.89       38.21     23.35 o
   6   4   4        0.22        0.00     24.41 o
   7   4   4       32.39       27.60     33.97 o
  -9   5   4      161.84      194.25     33.97 o
  -8   5   4        8.45       13.80     25.48 o
  -7   5   4      470.98      469.47     21.01 o
  -6   5   4       51.56       54.88      8.83 o
  -5   5   4      814.71      883.25     15.70 o
  -4   5   4      507.92      553.61     12.18 o
  -3   5   4     1022.40     1053.80     17.28 o
  -2   5   4     2679.67     2700.10     26.99 o
  -1   5   4       26.75       10.17      7.89 o
   0   5   4       77.91       54.79     15.92 o
   1   5   4       15.06       39.49     12.50 o
   2   5   4      885.07      945.51     35.56 o
   3   5   4      409.67      413.97     35.03 o
   4   5   4       14.74        0.00     23.35 o
   5   5   4       35.31       40.34     28.66 o
   6   5   4      217.22      187.88     32.91 o
   7   5   4       83.71       99.78     35.03 o
  -8   6   4       28.69       32.91     27.60 o
  -7   6   4      171.83      189.58     24.94 o
  -6   6   4      126.08      131.58     12.02 o
  -5   6   4      278.45      302.53     11.25 o
  -4   6   4      797.88      790.80     14.27 o
  -3   6   4      101.90      107.19     10.25 o
  -2   6   4       38.42       46.42      8.63 o
  -1   6   4      291.04      245.76     12.28 o
   0   6   4      237.23      222.13     15.37 o
   1   6   4      280.54      291.33     18.38 o
   2   6   4      871.51      943.64     43.52 o
   3   6   4        0.14        0.00     25.48 o
   4   6   4      107.95      102.96     26.54 o
   5   6   4      164.29      157.10     35.03 o
   6   6   4      163.60      146.48     36.09 o
  -8   7   4       83.50       59.44     28.66 o
  -7   7   4      629.54      613.53     44.58 o
  -6   7   4      395.66      379.77     12.89 o
  -5   7   4       93.55       90.50      7.29 o
  -4   7   4      291.15      263.34     14.61 o
  -3   7   4      128.69      117.42      9.28 o
  -2   7   4       13.27       13.86      8.15 o
  -1   7   4      240.69      245.29     16.99 o
   0   7   4      108.11      101.84     13.75 o
   1   7   4      250.37      295.45     19.04 o
   2   7   4        1.69        1.06     22.29 o
   3   7   4      486.03      455.37     37.15 o
   4   7   4      218.97      234.58     33.97 o
   5   7   4       41.51       53.07     31.84 o
  -7   8   4      332.23      386.37     38.21 o
  -6   8   4        1.75        7.43     26.54 o
  -5   8   4      113.91      116.61     10.75 o
  -4   8   4      788.01      764.93     15.93 o
  -3   8   4     1623.55     1692.24     25.96 o
  -2   8   4      247.96      260.77     13.02 o
  -1   8   4      447.90      437.89     16.27 o
   0   8   4       71.80       62.66     12.50 o
   1   8   4       41.12       32.91     22.29 o
   2   8   4        5.63       10.61     24.41 o
   3   8   4      766.46      755.76     45.64 o
   4   8   4       30.25       26.54     27.60 o
   5   8   4       19.41       19.11     31.84 o
  -6   9   4       66.23       54.13     27.60 o
  -5   9   4      250.11      245.20     30.78 o
  -4   9   4     1063.37     1112.13     46.17 o
  -3   9   4      460.90      442.01     14.20 o
  -2   9   4      268.57      240.92     20.77 o
  -1   9   4      277.98      238.01     14.05 o
   0   9   4       66.19       65.11     16.06 o
   1   9   4      168.02      151.79     26.54 o
   2   9   4      101.02       73.24     25.48 o
   3   9   4       19.33       41.40     27.60 o
   4   9   4       57.03       65.81     31.84 o
  -5  10   4      228.33      257.94     33.97 o
  -4  10   4      156.80      149.67     29.72 o
  -3  10   4       21.76       15.73     11.18 o
  -2  10   4      130.00      130.29     15.42 o
  -1  10   4       19.74       21.06     13.51 o
   0  10   4      262.49      284.06     21.42 o
   1  10   4      164.59      179.39     26.54 o
   2  10   4       69.25       59.44     27.60 o
   3  10   4       11.39       21.23     26.54 o
  -4  11   4        8.14       21.23     25.48 o
  -3  11   4      203.68      159.22     31.84 o
  -2  11   4       97.93      100.84     27.60 o
  -1  11   4        2.20        1.06     14.13 o
   0  11   4      274.85      279.79     22.82 o
   1  11   4        0.42        5.95     16.83 o
  -1 -13   5        5.81        0.00     25.48 o
   0 -13   5        8.00        5.31     24.41 o
  -3 -12   5       31.56       16.98     16.46 o
  -2 -12   5        7.58        6.03     14.20 o
  -1 -12   5        7.37       16.93     13.74 o
   0 -12   5      778.10      775.04     26.31 o
   1 -12   5      229.30      271.74     36.09 o
   2 -12   5       58.20       61.57     27.60 o
   3 -12   5        3.05        0.00     24.41 o
  -5 -11   5       29.03       58.38     29.72 o
  -4 -11   5       21.77       16.98     24.41 o
  -3 -11   5       39.69       31.50     16.12 o
  -2 -11   5       39.31       29.11     14.20 o
  -1 -11   5      464.65      482.06     17.16 o
   0 -11   5       68.66       81.71     13.94 o
   1 -11   5      241.16      220.33     13.38 o
   2 -11   5       29.39       28.66     25.48 o
   3 -11   5      102.07      122.07     30.78 o
   4 -11   5      471.24      437.32     42.46 o
  -6 -10   5       20.30        0.00     28.66 o
  -5 -10   5       14.65       39.27     27.60 o
  -4 -10   5        1.67        0.00     23.35 o
  -3 -10   5       27.89       18.04     15.01 o
  -2 -10   5      126.45      110.24     12.06 o
  -1 -10   5      317.82      361.96     18.83 o
   0 -10   5        0.26        2.65      7.61 o
   1 -10   5      228.16      231.98      8.87 o
   2 -10   5      195.42      149.70     27.07 o
   3 -10   5      673.23      672.97     42.46 o
   4 -10   5      236.59      290.84     35.03 o
   5 -10   5       81.74       84.92     32.91 o
  -7  -9   5       10.79       13.80     28.66 o
  -6  -9   5        6.17       20.17     28.66 o
  -5  -9   5      169.78      190.00     32.91 o
  -4  -9   5      253.61      244.14     29.72 o
  -3  -9   5       45.39       38.21     21.23 o
  -2  -9   5       10.24       10.52     10.27 o
  -1  -9   5        1.91        0.20     11.39 o
   0  -9   5      129.68      149.68     10.46 o
   1  -9   5       42.48       41.71      6.53 o
   2  -9   5      502.53      495.74     21.23 o
   3  -9   5      407.19      386.37     33.97 o
   4  -9   5        0.57        0.00     23.35 o
   5  -9   5        0.49        0.00     28.66 o
   6  -9   5       30.04       11.68     28.66 o
  -7  -8   5      119.39       55.20     33.97 o
  -6  -8   5      422.97      402.30     41.40 o
  -5  -8   5       42.00       63.69     25.48 o
  -4  -8   5       94.18       58.38     24.41 o
  -3  -8   5        4.00       11.17     13.45 o
  -2  -8   5      221.29      234.41     13.45 o
  -1  -8   5      603.78      716.58     17.85 o
   0  -8   5      760.02      700.38     15.88 o
   1  -8   5      524.73      505.80     12.63 o
   2  -8   5      250.03      220.85      5.24 o
   3  -8   5      119.20      117.82     26.54 o
   4  -8   5     1295.50     1230.24     53.07 o
   5  -8   5       16.03       12.74     26.54 o
   6  -8   5      234.79      257.94     37.15 o
  -8  -7   5      159.82      146.48     32.91 o
  -7  -7   5      424.55      411.85     41.40 o
  -6  -7   5       27.33       14.86     27.60 o
  -5  -7   5      118.78       91.29     25.48 o
  -4  -7   5        0.53       12.74     21.23 o
  -3  -7   5       56.84       49.41     14.79 o
  -2  -7   5     1021.39     1132.76     26.64 o
  -1  -7   5      836.53      854.43     21.38 o
   0  -7   5     1034.23      940.92     19.79 o
   1  -7   5      215.82      211.82      8.50 o
   2  -7   5     1686.73     1621.66     19.53 o
   3  -7   5      241.61      206.55      7.65 o
   4  -7   5       77.69       64.64      6.14 o
   5  -7   5        1.69        4.99      5.45 o
   6  -7   5       94.70       85.98     29.72 o
   7  -7   5        0.15        0.00     25.48 o
  -8  -6   5       83.95       79.61     28.66 o
  -7  -6   5      220.61      227.15     36.09 o
  -6  -6   5     2147.74     2051.81     66.87 o
  -5  -6   5      953.47      918.17     45.64 o
  -4  -6   5       75.38       68.16     14.73 o
  -3  -6   5        4.77       21.94     13.26 o
  -2  -6   5      663.48      703.46     30.25 o
  -1  -6   5        7.66       22.37      9.67 o
   0  -6   5       12.91       24.92      8.61 o
   1  -6   5      647.29      646.61     14.30 o
   2  -6   5     3380.45     3215.05     34.59 o
   3  -6   5     4588.45     4766.68     54.13 o
   4  -6   5      608.97      657.62     14.59 o
   5  -6   5      274.68      256.97     11.08 o
   6  -6   5      213.97      240.95     33.97 o
   7  -6   5      203.47      255.81     36.09 o
  -9  -5   5       47.68       58.38     33.97 o
  -8  -5   5        0.75        9.55     29.72 o
  -7  -5   5       39.41       43.52     25.48 o
  -6  -5   5      202.76      236.71     32.91 o
  -5  -5   5      282.11      294.03     31.84 o
  -4  -5   5       35.09       27.60     14.51 o
  -3  -5   5      155.73      178.51     14.96 o
  -2  -5   5       96.22       66.64     12.37 o
  -1  -5   5       64.50       65.95      7.92 o
   0  -5   5     2706.56     2565.99     21.28 o
   1  -5   5     3553.96     3493.68     56.79 o
   2  -5   5      934.86      984.32     15.91 o
   3  -5   5       17.46       13.36      6.13 o
   4  -5   5      281.75      295.42     12.17 o
   5  -5   5      205.39      169.17     14.03 o
   6  -5   5      266.67      251.89     14.59 o
   7  -5   5       54.39       50.12     16.07 o
  -9  -4   5       15.94       10.61     30.78 o
  -8  -4   5      118.23      109.33     32.91 o
  -7  -4   5      378.55      384.25     38.21 o
  -6  -4   5      268.69      235.41     18.83 o
  -5  -4   5      540.63      585.93     35.03 o
  -4  -4   5     2732.46     2834.11     60.50 o
  -3  -4   5      347.94      286.60     21.23 o
  -2  -4   5       16.95       27.60     13.80 o
  -1  -4   5       55.59       34.80      7.02 o
   0  -4   5     2164.44     1952.14     17.90 o
   1  -4   5      163.08      164.79      7.52 o
   2  -4   5       73.33       77.11      7.45 o
   3  -4   5        6.76        7.19      6.70 o
   4  -4   5     1579.94     1634.14     26.40 o
   5  -4   5     1239.49     1194.22     29.02 o
   6  -4   5       78.29       77.81     11.64 o
   7  -4   5       11.34       11.40     15.55 o
  -9  -3   5        8.64        7.43     25.48 o
  -8  -3   5      225.90      188.94     31.84 o
  -7  -3   5      326.39      296.15     32.91 o
  -6  -3   5      344.60      335.27     20.38 o
  -5  -3   5      259.59      253.14     16.06 o
  -4  -3   5      480.17      538.16     30.78 o
  -3  -3   5     1723.98     1767.34     42.46 o
  -2  -3   5     2525.84     2250.31     43.52 o
  -1  -3   5       98.75       85.37      7.07 o
   0  -3   5      874.10      918.91     20.38 o
   1  -3   5        0.32        9.73      5.66 o
   2  -3   5     1181.54     1160.63     17.93 o
   3  -3   5      599.84      628.57     18.87 o
   4  -3   5     1299.68     1320.25     32.22 o
   5  -3   5       10.47       14.72     10.38 o
   6  -3   5       17.09       17.87     11.12 o
   7  -3   5       86.78       74.30     24.41 o
   8  -3   5      118.83      119.95     27.60 o
  -9  -2   5      277.21      288.72     37.15 o
  -8  -2   5      803.47      678.28     43.52 o
  -7  -2   5       13.34        8.84     13.75 o
  -6  -2   5       67.24       56.68     11.40 o
  -5  -2   5      544.53      593.97     19.63 o
  -4  -2   5      385.80      428.58     15.51 o
  -3  -2   5       92.03       62.42      7.60 o
  -2  -2   5      573.11      537.10     24.41 o
  -1  -2   5       87.93       83.48      5.85 o
   0  -2   5     4015.87     4109.94     31.01 o
   1  -2   5     3007.01     3339.39     23.29 o
   2  -2   5     1568.13     1644.34     27.27 o
   3  -2   5       87.43       66.54     10.43 o
   4  -2   5      111.32       84.58     11.25 o
   5  -2   5      677.06      704.17     24.32 o
   6  -2   5        1.82        7.43     21.23 o
   7  -2   5       27.42       38.21     23.35 o
   8  -2   5      214.79      167.71     30.78 o
  -9  -1   5        1.41       11.68     24.41 o
  -8  -1   5       50.13       39.27     25.48 o
  -7  -1   5       43.94       30.21     13.75 o
  -6  -1   5      539.08      561.99     18.85 o
  -5  -1   5      192.62      215.86     14.51 o
  -4  -1   5      318.78      275.80     12.74 o
  -3  -1   5       91.46       71.85      9.02 o
  -2  -1   5        2.52        6.37     13.80 o
  -1  -1   5        2.64        5.31     12.74 o
   0  -1   5     7307.32     7788.26     57.32 o
   1  -1   5     2652.79     2941.53     31.28 o
   2  -1   5     3977.86     4303.94     55.36 o
   3  -1   5      286.82      286.11     15.76 o
   4  -1   5      800.01      863.75     21.20 o
   5  -1   5     2401.24     2460.68     43.51 o
   6  -1   5      481.33      488.27     36.09 o
   7  -1   5      196.33      195.31     30.78 o
   8  -1   5        0.15        0.00     29.72 o
  -9   0   5        0.14        4.25     23.35 o
  -8   0   5      241.18      222.91     29.72 o
  -7   0   5      362.97      360.61     20.86 o
  -6   0   5      214.03      205.05     13.58 o
  -5   0   5      465.82      412.58     14.09 o
  -4   0   5       31.84       50.06      7.15 o
  -3   0   5      475.27      411.11      9.13 o
  -2   0   5      249.83      199.98     14.33 o
  -1   0   5      156.59      171.96     16.98 o
   0   0   5     1521.50     1523.20     35.03 o
   1   0   5     1281.88     1566.31     28.66 o
   2   0   5     1084.09     1188.42     24.38 o
   3   0   5       69.28       57.28     10.86 o
   4   0   5     1452.75     1639.76     34.50 o
   5   0   5      394.40      406.54     32.91 o
   6   0   5      144.86      124.19     28.66 o
   7   0   5       57.46       64.75     27.60 o
  -9   1   5      430.86      476.60     38.21 o
  -8   1   5      416.16      418.22     33.97 o
  -7   1   5        2.52        0.00     10.62 o
  -6   1   5       11.94        2.96      7.81 o
  -5   1   5      936.08      989.68     19.08 o
  -4   1   5     2362.68     2390.33     41.30 o
  -3   1   5        2.77       12.67      4.97 o
  -2   1   5      550.23      530.91     12.36 o
  -1   1   5      347.35      330.12     19.11 o
   0   1   5      648.35      769.56     27.60 o
   1   1   5     1219.19     1313.03     36.09 o
   2   1   5     1807.90     1983.97     40.87 o
   3   1   5     1266.53     1427.12     59.97 o
   4   1   5      438.83      474.14     18.54 o
   5   1   5        0.06        1.06     25.48 o
   6   1   5      674.79      627.33     43.52 o
   7   1   5       32.77       23.35     25.48 o
  -9   2   5       32.92       43.52     21.23 o
  -8   2   5      602.64      682.46     35.56 o
  -7   2   5      173.31      177.27     13.56 o
  -6   2   5      519.16      538.14     17.33 o
  -5   2   5      548.23      566.22     15.67 o
  -4   2   5     5055.95     5367.76     64.65 o
  -3   2   5      390.22      428.90      9.88 o
  -2   2   5     1736.75     2067.14     62.10 o
  -1   2   5       31.96       33.97     12.74 o
   0   2   5     1744.65     1932.93     42.46 o
   1   2   5      257.59      237.77     20.17 o
   2   2   5     2457.94     2707.80     56.26 o
   3   2   5      264.74      249.44     24.41 o
   4   2   5       20.20       19.11     21.23 o
   5   2   5       70.78       59.44     25.48 o
   6   2   5      306.57      295.09     33.97 o
   7   2   5      359.38      365.14     40.34 o
  -9   3   5      103.33       90.22     16.49 o
  -8   3   5       62.66       49.08     16.45 o
  -7   3   5     1047.05     1092.10     31.31 o
  -6   3   5     1317.18     1323.33     24.90 o
  -5   3   5     1096.21     1044.48     20.42 o
  -4   3   5        1.12        1.08      6.30 o
  -3   3   5      492.00      493.79     11.01 o
  -2   3   5        4.86       22.98      7.13 o
  -1   3   5       24.41        1.06     12.74 o
   0   3   5      112.61       59.44     14.86 o
   1   3   5      102.57       97.65     16.98 o
   2   3   5       52.84       93.41     18.04 o
   3   3   5       53.98       43.52     18.04 o
   4   3   5     1409.27     1311.97     53.07 o
   5   3   5       77.43       58.38     28.66 o
   6   3   5       83.13       93.41     31.84 o
   7   3   5       10.88       11.68     31.84 o
  -9   4   5       78.30       80.28     15.29 o
  -8   4   5       71.02       62.83     14.28 o
  -7   4   5     1170.15     1212.58     31.28 o
  -6   4   5      389.62      368.53     15.72 o
  -5   4   5       10.06        8.19      9.21 o
  -4   4   5      438.22      378.45     11.36 o
  -3   4   5      538.08      543.03     13.86 o
  -2   4   5      721.06      585.24     14.29 o
  -1   4   5     2092.96     2276.84     46.70 o
   0   4   5       68.50       76.31     11.62 o
   1   4   5      380.06      403.98     21.76 o
   2   4   5       45.77       44.39     12.50 o
   3   4   5     1342.27     1283.31     50.95 o
   4   4   5      336.52      213.35     32.91 o
   5   4   5       30.12       44.58     27.60 o
   6   4   5        8.19        0.00     29.72 o
  -9   5   5       78.86       60.50     27.60 o
  -8   5   5       12.17        8.49     24.41 o
  -7   5   5      147.78      153.26     19.64 o
  -6   5   5      320.45      354.29     19.37 o
  -5   5   5      184.50      169.39     10.88 o
  -4   5   5       33.20       32.81      6.01 o
  -3   5   5       30.37       15.98      7.68 o
  -2   5   5     1489.71     1584.45     28.83 o
  -1   5   5       20.86       14.83      8.72 o
   0   5   5      183.50      192.71     14.96 o
   1   5   5      146.65      198.56     16.46 o
   2   5   5     1345.05     1338.51     49.89 o
   3   5   5      193.28      132.68     27.60 o
   4   5   5        5.44        5.31     27.60 o
   5   5   5        5.35        0.00     28.66 o
   6   5   5      282.80      307.83     38.21 o
  -8   6   5        8.39       19.11     27.60 o
  -7   6   5      209.28      230.34     30.78 o
  -6   6   5     1040.22     1081.65     23.02 o
  -5   6   5      995.98     1006.03     19.13 o
  -4   6   5      564.61      565.31     14.85 o
  -3   6   5      151.95      153.59     13.74 o
  -2   6   5      478.16      441.46     15.01 o
  -1   6   5       49.13       55.21      9.96 o
   0   6   5      522.86      580.25     36.09 o
   1   6   5      661.88      692.90     36.09 o
   2   6   5      626.75      561.52     38.21 o
   3   6   5        2.67        0.00     23.35 o
   4   6   5      285.52      274.92     37.15 o
   5   6   5      189.33      229.28     37.15 o
   6   6   5       78.06       81.73     35.03 o
  -8   7   5       71.91       79.61     28.66 o
  -7   7   5      798.61      821.57     47.77 o
  -6   7   5      622.04      620.27     18.79 o
  -5   7   5        1.06        1.62      6.56 o
  -4   7   5      170.17      177.42     10.36 o
  -3   7   5      804.58      767.86     18.15 o
  -2   7   5      304.18      289.65     13.55 o
  -1   7   5       26.12       41.59      9.97 o
   0   7   5        8.79        5.11     11.94 o
   1   7   5       89.86       44.58     24.41 o
   2   7   5        7.23        0.00     23.35 o
   3   7   5      608.25      539.22     41.40 o
   4   7   5       99.59       91.29     27.60 o
   5   7   5      303.68      372.57     42.46 o
  -7   8   5      157.17      148.61     29.72 o
  -6   8   5        0.32        0.00     24.41 o
  -5   8   5      141.04      123.13     25.48 o
  -4   8   5      407.48      393.38     13.43 o
  -3   8   5      608.48      655.78     17.48 o
  -2   8   5       62.59       67.57     10.30 o
  -1   8   5       22.55       11.75      9.78 o
   0   8   5       34.74       41.40     20.17 o
   1   8   5      172.56      200.62     28.66 o
   2   8   5      364.70      338.61     35.03 o
   3   8   5      235.71      267.49     36.09 o
   4   8   5        8.48       18.04     29.72 o
  -6   9   5      126.82      112.52     29.72 o
  -5   9   5      578.42      615.65     42.46 o
  -4   9   5      384.46      431.75     36.62 o
  -3   9   5        2.73        4.42     12.01 o
  -2   9   5      193.05      190.61     13.87 o
  -1   9   5       59.93       73.92     11.57 o
   0   9   5       78.54       87.08     16.88 o
   1   9   5        1.58        0.00     22.29 o
   2   9   5      184.00      183.63     30.78 o
   3   9   5       65.29       75.36     28.66 o
  -5  10   5       21.18       12.74     25.48 o
  -4  10   5      173.89      141.18     29.72 o
  -3  10   5        5.66        6.21     11.73 o
  -2  10   5      185.75      173.83     17.83 o
  -1  10   5      132.62      157.99     18.60 o
   0  10   5      539.73      488.26     26.45 o
   1  10   5      105.26       95.53     26.54 o
   2  10   5       76.72       72.18     27.60 o
  -3  11   5      133.25       95.53     26.54 o
  -2  11   5       13.00        5.31     23.35 o
  -1  11   5       61.97       74.21     17.28 o
   0  11   5       18.81       13.61     17.07 o
  -3 -12   6        6.70        5.23     15.37 o
  -2 -12   6       45.21       50.77     15.37 o
  -1 -12   6       15.06        8.46     13.94 o
   0 -12   6      123.61      161.34     29.72 o
   1 -12   6      355.43      418.22     38.21 o
   2 -12   6       64.23       37.15     27.60 o
  -5 -11   6       66.10       52.01     24.41 o
  -4 -11   6        8.66        9.00     16.46 o
  -3 -11   6       61.72       57.85     16.51 o
  -2 -11   6       42.19       21.23     21.23 o
  -1 -11   6      209.89      239.66     13.85 o
   0 -11   6      321.48      362.07     19.43 o
   1 -11   6       48.90       37.13     10.44 o
   2 -11   6       13.15       19.11     23.35 o
   3 -11   6       85.55       80.67     27.60 o
   4 -11   6      438.27      470.23     43.52 o
  -6 -10   6       10.57        0.00     25.48 o
  -5 -10   6       26.32       24.41     25.48 o
  -4 -10   6       35.07       15.92     24.41 o
  -3 -10   6       18.03        9.80     14.62 o
  -2 -10   6      245.60      239.31     14.27 o
  -1 -10   6      106.28      105.55     11.03 o
   0 -10   6        0.12        0.00      7.87 o
   1 -10   6        9.52       15.52      5.87 o
   2 -10   6      841.35      762.51     18.30 o
   3 -10   6       78.56      102.96     28.66 o
   4 -10   6      280.18      287.66     35.03 o
   5 -10   6      262.56      335.42     40.34 o
  -7  -9   6       75.20        8.49     29.72 o
  -6  -9   6       39.84       59.44     28.66 o
  -5  -9   6      244.75      220.78     33.97 o
  -4  -9   6      178.75      177.26     28.66 o
  -3  -9   6      144.03      161.89     17.26 o
  -2  -9   6       31.10       22.04      9.96 o
  -1  -9   6       36.66       16.76      9.37 o
   0  -9   6      565.06      536.37     15.47 o
   1  -9   6      106.72      120.02      8.37 o
   2  -9   6       16.56       13.64      3.38 o
   3  -9   6       37.26       29.72     24.41 o
   4  -9   6       15.69       28.66     25.48 o
   5  -9   6       54.18       50.95     27.60 o
  -7  -8   6       93.89       48.83     32.91 o
  -6  -8   6       76.95       66.87     28.66 o
  -5  -8   6       59.91       30.78     26.54 o
  -4  -8   6      137.97      136.93     26.54 o
  -3  -8   6       40.99        6.80     13.87 o
  -2  -8   6      399.33      444.86     19.88 o
  -1  -8   6      512.44      542.44     16.19 o
   0  -8   6     1387.95     1386.61     24.85 o
   1  -8   6      880.34      944.39     15.52 o
   2  -8   6      876.90      842.93     14.51 o
   3  -8   6      375.61      390.87      8.71 o
   4  -8   6       23.18       30.44      4.43 o
   5  -8   6      355.20      337.55     37.15 o
   6  -8   6      144.29      113.58     32.91 o
  -8  -7   6      177.83      175.14     37.15 o
  -7  -7   6      206.33      210.17     36.09 o
  -6  -7   6       47.75       27.60     24.41 o
  -5  -7   6      211.05      158.16     30.78 o
  -4  -7   6        2.13        3.18     22.29 o
  -3  -7   6      170.06      218.29     18.01 o
  -2  -7   6     2797.96     2791.80     66.34 o
  -1  -7   6        1.69        0.00     10.43 o
   0  -7   6      438.92      458.40     21.23 o
   1  -7   6       13.94       15.37      6.81 o
   2  -7   6      145.93      158.95      8.02 o
   3  -7   6       51.35       45.29      7.08 o
   4  -7   6        9.96        5.83      6.44 o
   5  -7   6        7.38        7.64     10.61 o
   6  -7   6        4.21        1.06     25.48 o
  -8  -6   6       33.27       26.54     27.60 o
  -7  -6   6      161.82      142.24     28.66 o
  -6  -6   6      212.28      159.22     32.91 o
  -5  -6   6      176.21      167.71     28.66 o
  -4  -6   6        2.68        4.75     13.74 o
  -3  -6   6      883.34      887.54     42.99 o
  -2  -6   6      447.89      394.77     18.38 o
  -1  -6   6        6.24        9.06     10.43 o
   0  -6   6      383.37      356.13     11.98 o
   1  -6   6      501.17      541.65     18.69 o
   2  -6   6     3121.23     3134.58     28.04 o
   3  -6   6     1981.54     2064.20     22.48 o
   4  -6   6        3.49        0.00      7.26 o
   5  -6   6       20.71       19.42     18.58 o
   6  -6   6      179.35      154.93     17.04 o
   7  -6   6      310.18      326.93     40.34 o
  -9  -5   6        1.00        5.31     32.91 o
  -8  -5   6       12.03        6.37     24.41 o
  -7  -5   6       56.09       60.50     24.41 o
  -6  -5   6      532.42      513.37     23.70 o
  -5  -5   6       63.26       58.38     26.54 o
  -4  -5   6      245.28      222.95     17.34 o
  -3  -5   6       52.22       30.11     12.74 o
  -2  -5   6       86.77       54.24      8.23 o
  -1  -5   6      275.31      227.06     10.46 o
   0  -5   6       15.71       15.32      6.09 o
   1  -5   6     2103.19     2410.78     30.48 o
   2  -5   6     1538.25     1472.53     24.38 o
   3  -5   6       13.80        6.73      6.95 o
   4  -5   6       11.36        7.07     10.34 o
   5  -5   6      349.81      389.37     19.24 o
   6  -5   6      245.71      266.01     19.89 o
   7  -5   6      325.01      317.54     52.01 o
  -9  -4   6        1.08       18.04     30.78 o
  -8  -4   6       68.89       46.70     26.54 o
  -7  -4   6      240.35      242.01     32.91 o
  -6  -4   6       45.32       65.73     14.13 o
  -5  -4   6      204.72      334.86     70.06 o
  -4  -4   6       21.11        2.12     15.92 o
  -3  -4   6      845.88      761.07     30.78 o
  -2  -4   6     1817.74     1662.10     23.56 o
  -1  -4   6     1060.30     1244.78     17.79 o
   0  -4   6     1531.92     1623.14     25.28 o
   1  -4   6      134.99      101.24      7.40 o
   2  -4   6      130.78      151.86     11.49 o
   3  -4   6      274.07      290.42     15.41 o
   4  -4   6       39.08       44.25     11.88 o
   5  -4   6      168.00      198.84     13.36 o
   6  -4   6      661.91      579.33     40.34 o
   7  -4   6       61.20       49.89     22.29 o
  -9  -3   6       15.56       11.68     25.48 o
  -8  -3   6       66.62       53.07     29.72 o
  -7  -3   6       91.86       96.78     15.81 o
  -6  -3   6        6.47       15.55     12.69 o
  -5  -3   6        1.86        8.75     10.41 o
  -4  -3   6      418.76      507.56     38.21 o
  -3  -3   6     2308.60     2142.04     48.83 o
  -2  -3   6      197.13      213.38      8.54 o
  -1  -3   6       26.95       30.15      6.42 o
   0  -3   6     1827.84     1831.00     17.22 o
   1  -3   6      322.87      386.73     15.01 o
   2  -3   6     1633.20     1529.60     23.76 o
   3  -3   6       64.58       54.77     10.30 o
   4  -3   6      106.71       97.93      9.87 o
   5  -3   6      482.99      455.20     17.77 o
   6  -3   6        6.16        4.25     20.17 o
   7  -3   6      257.67      231.40     29.72 o
  -9  -2   6      214.77      174.08     31.84 o
  -8  -2   6      168.70      218.66     31.84 o
  -7  -2   6       13.89       14.99     13.65 o
  -6  -2   6      173.44      176.58     15.51 o
  -5  -2   6      215.26      227.89     13.74 o
  -4  -2   6     2601.85     2446.25     39.80 o
  -3  -2   6      337.94      357.73     10.44 o
  -2  -2   6        2.58        6.68     10.11 o
  -1  -2   6      125.07      138.52      5.38 o
   0  -2   6     5872.36     6382.03     41.91 o
   1  -2   6     3581.28     3433.32     35.54 o
   2  -2   6       60.12       35.93      8.16 o
   3  -2   6      240.22      267.98     13.56 o
   4  -2   6      984.13     1046.98     23.04 o
   5  -2   6       55.66       72.18     22.29 o
   6  -2   6      545.94      542.41     37.15 o
   7  -2   6      260.78      273.86     32.91 o
  -9  -1   6       19.18        0.00     27.60 o
  -8  -1   6        0.91        0.00     25.48 o
  -7  -1   6      230.77      256.79     23.35 o
  -6  -1   6       37.80       34.81     10.48 o
  -5  -1   6     1001.53      958.50     19.51 o
  -4  -1   6      640.59      661.76     16.23 o
  -3  -1   6      211.25      159.53      8.49 o
  -2  -1   6       32.69       28.66     14.86 o
  -1  -1   6      265.76      278.62      6.97 o
   0  -1   6     8260.67     8417.55     47.13 o
   1  -1   6      676.04      710.25     18.58 o
   2  -1   6       68.87       45.34      8.94 o
   3  -1   6       24.08       17.72      9.83 o
   4  -1   6       95.32      115.61     13.78 o
   5  -1   6      113.78       87.04     23.35 o
   6  -1   6      570.30      543.47     38.21 o
   7  -1   6       81.78       87.04     28.66 o
  -9   0   6      204.03      195.31     31.84 o
  -8   0   6      297.70      265.37     30.78 o
  -7   0   6       66.76       86.15     12.47 o
  -6   0   6      451.54      421.59     16.06 o
  -5   0   6       82.44       82.04      8.25 o
  -4   0   6       55.94       42.11      6.55 o
  -3   0   6      605.91      708.57      9.57 o
  -2   0   6     1407.35     1575.92     62.10 o
  -1   0   6     3179.11     3003.95     50.95 o
   0   0   6     8277.91     8529.03     50.26 o
   1   0   6     2362.93     2629.11     33.09 o
   2   0   6       54.73       69.99     16.98 o
   3   0   6      132.85      151.41     12.54 o
   4   0   6     2600.51     2481.73     89.16 o
   5   0   6       60.35       63.69     25.48 o
   6   0   6        0.79        0.00     23.35 o
   7   0   6      102.12      118.88     29.72 o
  -9   1   6      781.25      823.70     43.52 o
  -8   1   6      247.67      272.80     27.60 o
  -7   1   6        7.93        0.93      9.83 o
  -6   1   6       14.58       10.88      8.12 o
  -5   1   6       56.73       50.76      8.45 o
  -4   1   6     2054.10     2091.18     23.54 o
  -3   1   6      302.23      378.01      9.13 o
  -2   1   6        8.00       24.50      7.43 o
  -1   1   6        2.93        3.18     13.80 o
   0   1   6      269.82      266.43     19.11 o
   1   1   6      650.48      684.65     28.66 o
   2   1   6      135.02      133.09     13.51 o
   3   1   6      617.59      632.65     19.16 o
   4   1   6       79.61       67.93     24.41 o
   5   1   6      458.50      484.03     37.15 o
   6   1   6      159.31      179.39     32.91 o
   7   1   6        5.25       21.23     25.48 o
  -9   2   6      117.52       97.65     23.35 o
  -8   2   6        2.30        0.00     13.75 o
  -7   2   6      410.76      410.88     16.52 o
  -6   2   6      164.78      130.30     10.19 o
  -5   2   6      952.96      933.34     18.66 o
  -4   2   6      259.64      259.36     11.34 o
  -3   2   6      388.77      452.61     14.79 o
  -2   2   6      631.40      712.28     16.83 o
  -1   2   6     2184.59     2287.46     46.70 o
   0   2   6     3090.18     3130.26     56.26 o
   1   2   6      263.96      373.64     24.41 o
   2   2   6      135.96       92.35     16.98 o
   3   2   6       55.86       48.67     14.79 o
   4   2   6       95.72       78.55     26.54 o
   5   2   6      137.07      127.38     26.54 o
   6   2   6       34.79       36.09     27.60 o
   7   2   6      248.93      286.60     40.34 o
  -9   3   6       97.51       73.91     16.58 o
  -8   3   6      544.59      594.87     24.93 o
  -7   3   6      362.12      348.33     16.19 o
  -6   3   6      480.99      474.67     16.90 o
  -5   3   6      239.43      268.19     12.78 o
  -4   3   6      701.93      795.64     14.56 o
  -3   3   6       41.84       46.04      9.67 o
  -2   3   6     1029.04     1056.94     21.61 o
  -1   3   6      686.16      598.67     27.60 o
   0   3   6      777.46      807.78     31.84 o
   1   3   6        9.50        4.25     14.86 o
   2   3   6        9.73       13.80     18.04 o
   3   3   6      494.64      495.70     33.97 o
   4   3   6      598.63      559.39     41.40 o
   5   3   6       59.30       43.52     28.66 o
   6   3   6      241.27      239.89     36.09 o
  -9   4   6      207.44      226.13     19.37 o
  -8   4   6      163.65      164.44     30.25 o
  -7   4   6      276.14      260.34     14.27 o
  -6   4   6      928.59      991.05     22.63 o
  -5   4   6      126.62      114.68     10.89 o
  -4   4   6      454.31      493.27     14.68 o
  -3   4   6      432.53      417.59     16.88 o
  -2   4   6     1564.83     1582.48     43.52 o
  -1   4   6      217.39      239.89     22.29 o
   0   4   6      103.06      100.93     14.03 o
   1   4   6       79.36       86.23     14.96 o
   2   4   6     1099.60     1107.11     44.58 o
   3   4   6      757.96      683.58     42.46 o
   4   4   6       29.44       30.78     27.60 o
   5   4   6       10.31       18.04     28.66 o
   6   4   6       13.04       22.29     26.54 o
  -8   5   6       54.62       35.75     12.84 o
  -7   5   6       84.94       68.61     14.51 o
  -6   5   6      209.77      219.64     17.53 o
  -5   5   6      243.01      216.46     13.01 o
  -4   5   6        6.02        9.55     10.41 o
  -3   5   6      381.87      390.62     26.01 o
  -2   5   6      169.51      164.67     13.45 o
  -1   5   6       32.57       22.06     10.00 o
   0   5   6      423.08      435.33     20.22 o
   1   5   6     1935.06     1906.35     52.54 o
   2   5   6      827.04      832.19     43.52 o
   3   5   6       39.13       41.40     24.41 o
   4   5   6      306.85      342.85     39.27 o
   5   5   6        9.71       22.29     31.84 o
   6   5   6      109.36      117.82     38.21 o
  -8   6   6      105.40       83.86     26.54 o
  -7   6   6      263.93      244.14     31.84 o
  -6   6   6      726.68      717.44     24.47 o
  -5   6   6      482.92      518.32     29.19 o
  -4   6   6        8.69       18.49     11.19 o
  -3   6   6      441.75      421.45     18.58 o
  -2   6   6      167.54      178.83     14.51 o
  -1   6   6      324.35      306.52     14.88 o
   0   6   6       59.99       62.45     14.20 o
   1   6   6     2187.41     2215.28     62.63 o
   2   6   6        4.65        0.00     25.48 o
   3   6   6       13.80        0.00     24.41 o
   4   6   6      115.21      136.93     31.84 o
   5   6   6        1.34        4.25     30.78 o
  -7   7   6      431.72      443.69     38.21 o
  -6   7   6      434.19      481.91     37.15 o
  -5   7   6        0.41        5.44     10.92 o
  -4   7   6       84.78       65.76     12.36 o
  -3   7   6        4.65        5.07     11.19 o
  -2   7   6      224.26      233.30     14.31 o
  -1   7   6       17.67       13.69      9.78 o
   0   7   6      252.42      252.63     27.60 o
   1   7   6       36.39       26.54     22.29 o
   2   7   6      866.45      847.05     45.64 o
   3   7   6       80.19       90.22     28.66 o
   4   7   6      166.62      159.22     35.03 o
  -7   8   6      100.03       67.93     27.60 o
  -6   8   6        6.68       14.86     23.35 o
  -5   8   6      141.60      123.13     25.48 o
  -4   8   6      194.82      217.28     16.28 o
  -3   8   6      124.71      121.83     14.07 o
  -2   8   6      513.83      427.96     28.66 o
  -1   8   6       21.18       18.29     14.51 o
   0   8   6      268.02      259.00     27.60 o
   1   8   6        0.84        0.00     23.35 o
   2   8   6      735.90      757.89     46.70 o
   3   8   6        2.79        0.00     27.60 o
   4   8   6      145.87      139.05     31.84 o
  -6   9   6       94.51       91.29     27.60 o
  -5   9   6      171.40      188.94     28.66 o
  -4   9   6      133.42      123.08     14.92 o
  -3   9   6        0.51        0.85     12.36 o
  -2   9   6       34.64       26.51     13.51 o
  -1   9   6      118.98      108.97     17.53 o
   0   9   6      145.37      144.89     19.47 o
   1   9   6      490.15      573.19     41.40 o
   2   9   6       61.05       56.26     27.60 o
  -4  10   6       52.38       81.73     25.48 o
  -3  10   6       25.06       22.05     13.50 o
  -2  10   6       49.58       45.01     14.79 o
  -1  10   6      122.79      139.11     18.29 o
   0  10   6      443.61      453.16     29.72 o
   1  10   6       13.93       23.35     23.35 o
  -3 -12   7       25.74       22.89     15.37 o
  -2 -12   7       12.33       10.38     15.26 o
  -1 -12   7      255.15      300.11     36.62 o
   0 -12   7      434.73      361.96     36.09 o
   1 -12   7      179.26      160.28     29.72 o
   2 -12   7       14.27       29.72     25.48 o
  -5 -11   7        5.91       12.74     24.41 o
  -4 -11   7       19.22        4.67     16.02 o
  -3 -11   7        4.72        1.59     15.01 o
  -2 -11   7      122.76      151.01     17.97 o
  -1 -11   7      119.82      127.38     16.58 o
   0 -11   7       67.21       62.42     12.84 o
   1 -11   7        6.80       16.98     10.44 o
   2 -11   7        1.29        3.18     24.41 o
   3 -11   7       51.88      102.96     30.78 o
  -6 -10   7       10.19        0.00     26.54 o
  -5 -10   7       89.02       87.04     27.60 o
  -4 -10   7      204.97      184.09     19.88 o
  -3 -10   7      101.99      124.90     16.88 o
  -2 -10   7      302.87      264.64     15.24 o
  -1 -10   7      159.07      135.17     11.85 o
   0 -10   7       48.69       60.46      9.36 o
   1 -10   7      104.09      106.32      8.59 o
   2 -10   7      396.86      446.77     16.14 o
   3 -10   7      107.57      142.24     28.66 o
   4 -10   7      190.82      199.56     33.97 o
  -7  -9   7       92.51       77.49     29.72 o
  -6  -9   7        5.57       10.61     28.66 o
  -5  -9   7      193.65      191.06     32.91 o
  -4  -9   7      310.06      313.13     32.91 o
  -3  -9   7       30.88       19.39     14.20 o
  -2  -9   7      220.17      178.15     13.03 o
  -1  -9   7      195.03      189.67     12.65 o
   0  -9   7     1081.18     1036.76     20.60 o
   1  -9   7       47.97       35.35      7.98 o
   2  -9   7      299.19      285.81     10.11 o
   3  -9   7        4.55        0.75      5.18 o
   4  -9   7        0.10        5.31     23.35 o
   5  -9   7       20.12        9.55     26.54 o
  -7  -8   7      385.58      314.19     39.27 o
  -6  -8   7        5.28        0.00     28.66 o
  -5  -8   7       82.42      112.52     29.72 o
  -4  -8   7       10.33        0.00     21.23 o
  -3  -8   7       79.50       80.69     12.47 o
  -2  -8   7      295.22      262.20     14.47 o
  -1  -8   7      986.95      986.22     23.24 o
   0  -8   7     1055.46     1076.30     20.61 o
   1  -8   7     1637.79     1726.08     21.77 o
   2  -8   7       18.90       21.02      7.08 o
   3  -8   7      690.51      706.34     14.68 o
   4  -8   7      293.54      278.53     29.19 o
   5  -8   7       97.94      100.84     28.66 o
  -8  -7   7       29.14       14.86     30.78 o
  -7  -7   7       63.29      106.15     29.72 o
  -6  -7   7        2.07        7.43     24.41 o
  -5  -7   7       43.51       42.46     24.41 o
  -4  -7   7       16.51       16.98     24.41 o
  -3  -7   7      129.95      125.53     16.88 o
  -2  -7   7     1485.08     1438.94     56.79 o
  -1  -7   7     1671.10     1811.80     32.25 o
   0  -7   7       22.13       24.45     10.11 o
   1  -7   7      191.67      192.77      9.99 o
   2  -7   7        3.56        5.29      9.25 o
   3  -7   7       20.37       23.77      6.38 o
   4  -7   7       64.72       64.64     14.33 o
   5  -7   7       47.35       29.72     25.48 o
   6  -7   7       12.01        4.25     25.48 o
  -8  -6   7        3.90        0.00     29.72 o
  -7  -6   7       92.49      104.02     31.84 o
  -6  -6   7     1043.92      920.29     48.83 o
  -5  -6   7       50.05       30.78     23.35 o
  -4  -6   7       37.66       16.26     15.37 o
  -3  -6   7      601.08      572.64     23.63 o
  -2  -6   7     1236.20     1311.38     22.41 o
  -1  -6   7       92.05       90.03     12.76 o
   0  -6   7      327.66      353.45     12.63 o
   1  -6   7      131.21      137.03      9.77 o
   2  -6   7     1533.11     1450.55     20.28 o
   3  -6   7      305.95      281.06     12.81 o
   4  -6   7      318.92      296.12     21.76 o
   5  -6   7       15.32       18.90      8.73 o
   6  -6   7      213.45      239.85     25.48 o
  -9  -5   7        0.59        4.25     32.91 o
  -8  -5   7        6.27       16.98     28.66 o
  -7  -5   7      158.80      178.33     32.91 o
  -6  -5   7      344.01      351.07     27.07 o
  -5  -5   7      136.28       72.18     27.60 o
  -4  -5   7      230.54      159.54     15.30 o
  -3  -5   7      168.43      208.00     16.88 o
  -2  -5   7       51.45       59.26      8.22 o
  -1  -5   7        1.81        5.90      7.26 o
   0  -5   7      966.27      906.33     16.85 o
   1  -5   7      584.09      506.28     14.29 o
   2  -5   7      487.58      436.13     13.52 o
   3  -5   7      164.93      165.07     10.26 o
   4  -5   7      186.86      191.92     15.51 o
   5  -5   7      514.66      492.27     25.46 o
   6  -5   7      555.15      562.62     26.74 o
  -9  -4   7       10.05       18.04     30.78 o
  -8  -4   7      108.19      132.68     32.91 o
  -7  -4   7      377.77      423.07     29.72 o
  -6  -4   7      128.64      101.78     14.13 o
  -5  -4   7       71.16       63.06     11.39 o
  -4  -4   7       38.96       57.32     22.29 o
  -3  -4   7      457.52      455.37     26.54 o
  -2  -4   7     3683.58     3890.01     34.08 o
  -1  -4   7      852.28      947.95     16.10 o
   0  -4   7      232.80      203.64     10.00 o
   1  -4   7        2.90        2.21      7.75 o
   2  -4   7      293.37      307.31     12.84 o
   3  -4   7      410.30      415.94     15.76 o
   4  -4   7        5.72        5.16      9.74 o
   5  -4   7      602.98      588.55     26.64 o
   6  -4   7      147.01      146.61     19.37 o
   7  -4   7        0.25        0.00     22.29 o
  -9  -3   7       37.50       33.97     28.66 o
  -8  -3   7      365.22      354.53     39.27 o
  -7  -3   7       90.36       91.29     14.61 o
  -6  -3   7       23.57       41.29     11.88 o
  -5  -3   7        6.90        3.48     10.34 o
  -4  -3   7      140.49      130.82     10.44 o
  -3  -3   7      921.63     1017.95     36.09 o
  -2  -3   7     3389.20     3498.56    128.44 o
  -1  -3   7      155.36      150.47      6.28 o
   0  -3   7      718.33      721.57     14.40 o
   1  -3   7      167.35      191.91      8.81 o
   2  -3   7     1063.45     1028.94     20.42 o
   3  -3   7     1119.48     1129.59     19.88 o
   4  -3   7      403.94      408.80     16.86 o
   5  -3   7      436.82      420.34     31.84 o
   6  -3   7      103.91       91.29     25.48 o
   7  -3   7       49.69       42.46     25.48 o
  -9  -2   7       66.81      108.27     32.91 o
  -8  -2   7       87.26       85.98     28.66 o
  -7  -2   7        2.88        2.65     11.73 o
  -6  -2   7       88.01       83.46     11.15 o
  -5  -2   7        2.84       11.96      8.50 o
  -4  -2   7     1351.59     1513.07     29.19 o
  -3  -2   7      757.66      888.45     33.97 o
  -2  -2   7      127.80      107.21     18.04 o
  -1  -2   7       25.99       28.04      5.00 o
   0  -2   7     1797.79     1936.87     41.40 o
   1  -2   7      281.43      230.64     11.08 o
   2  -2   7     1215.23     1267.16     22.43 o
   3  -2   7       25.47       23.12     10.00 o
   4  -2   7       53.18       50.95     14.51 o
   5  -2   7       17.60       18.04     22.29 o
   6  -2   7      296.93      268.55     30.78 o
   7  -2   7       70.61       99.78     28.66 o
  -9  -1   7        5.86        0.00     16.51 o
  -8  -1   7       30.33       39.70     20.17 o
  -7  -1   7      368.48      348.14     18.60 o
  -6  -1   7      528.36      501.75     19.24 o
  -5  -1   7       23.45       27.63      8.40 o
  -4  -1   7        4.48        3.46      5.78 o
  -3  -1   7       39.57       47.48     10.86 o
  -2  -1   7       15.01        7.43     12.74 o
  -1  -1   7     3181.46     3211.41     23.21 o
   0  -1   7     2282.06     2304.37     27.29 o
   1  -1   7      735.96      743.88     19.64 o
   2  -1   7       26.05       21.84      8.16 o
   3  -1   7      145.30      121.33     12.23 o
   4  -1   7     2174.38     2140.98     60.50 o
   5  -1   7       13.41        2.12     22.29 o
   6  -1   7        5.28        0.00     24.41 o
   7  -1   7      137.77      106.15     31.84 o
  -9   0   7      402.48      398.05     36.09 o
  -8   0   7      231.75      208.05     26.54 o
  -7   0   7       16.87       18.11     11.19 o
  -6   0   7      779.67      873.67     26.00 o
  -5   0   7       25.19       21.29      6.91 o
  -4   0   7      526.17      610.22     13.98 o
  -3   0   7      761.38      811.69     12.74 o
  -2   0   7     1247.86     1180.91     69.53 o
  -1   0   7      812.75      854.48     31.84 o
   0   0   7     1142.68     1236.33     46.17 o
   1   0   7        3.72        9.13      9.36 o
   2   0   7      406.19      398.92     20.72 o
   3   0   7      436.06      446.87     21.30 o
   4   0   7      739.40      733.47     39.27 o
   5   0   7      512.54      574.25     40.34 o
   6   0   7        9.50        1.06     23.35 o
   7   0   7       53.50       58.38     28.66 o
  -9   1   7      821.16      850.23     44.58 o
  -8   1   7      124.62      133.74     23.35 o
  -7   1   7       11.74       10.41      9.51 o
  -6   1   7        0.92        2.59      7.96 o
  -5   1   7      524.51      537.64     12.96 o
  -4   1   7      124.68      109.76      7.50 o
  -3   1   7       48.31       65.08      8.33 o
  -2   1   7       24.63       11.84      6.42 o
  -1   1   7      155.10      145.42     18.04 o
   0   1   7      966.34     1078.45     37.15 o
   1   1   7      509.73      445.82     27.60 o
   2   1   7     2280.82     2386.04     56.79 o
   3   1   7      260.08      257.91     18.58 o
   4   1   7      244.94      267.49     31.84 o
   5   1   7      132.15      148.61     29.72 o
   6   1   7       50.29       44.58     30.78 o
  -9   2   7      477.56      436.26     33.97 o
  -8   2   7        4.68        7.40     13.45 o
  -7   2   7       39.96       40.97      9.83 o
  -6   2   7      678.05      727.52     16.14 o
  -5   2   7      896.30      889.11     16.30 o
  -4   2   7      155.53      127.83      8.12 o
  -3   2   7       88.88       91.98     10.19 o
  -2   2   7        8.12       14.86      8.04 o
  -1   2   7      872.66      861.91     32.91 o
   0   2   7      261.94      192.13     20.17 o
   1   2   7     1232.01     1150.63     41.40 o
   2   2   7      118.70      129.50     23.35 o
   3   2   7       19.15       26.77     13.87 o
   4   2   7      170.15      140.11     26.54 o
   5   2   7        9.10        2.12     27.60 o
   6   2   7      213.53      179.39     33.97 o
  -9   3   7       18.38        2.20     14.28 o
  -8   3   7      124.23      103.31     16.02 o
  -7   3   7        1.45        2.89     12.23 o
  -6   3   7       28.85       24.96      8.51 o
  -5   3   7       19.32       13.55      7.39 o
  -4   3   7       29.94       38.79     13.27 o
  -3   3   7      260.19      272.49     14.51 o
  -2   3   7     1150.80     1161.66     23.97 o
  -1   3   7     1364.78     1368.62     44.58 o
   0   3   7      659.27      676.15     31.84 o
   1   3   7       26.98       37.01     14.03 o
   2   3   7       43.39       24.41     23.35 o
   3   3   7       14.88       20.17     24.41 o
   4   3   7      621.61      633.70     43.52 o
   5   3   7       70.03       62.63     30.78 o
   6   3   7       47.83       13.80     30.78 o
  -9   4   7      196.22      217.56     18.87 o
  -8   4   7      372.55      344.46     20.66 o
  -7   4   7      603.22      623.24     24.18 o
  -6   4   7      248.28      263.39     11.85 o
  -5   4   7      844.78      870.56     20.35 o
  -4   4   7      725.60      738.94     53.07 o
  -3   4   7       92.38      115.23     12.76 o
  -2   4   7     1978.45     1924.81     27.30 o
  -1   4   7     1317.22     1259.53     30.02 o
   0   4   7       39.30       46.59     11.36 o
   1   4   7      346.07      374.70     32.91 o
   2   4   7      788.72      864.03     44.58 o
   3   4   7      473.19      467.05     36.09 o
   4   4   7       12.90        8.49     25.48 o
   5   4   7      416.06      425.65     43.52 o
  -8   5   7      140.19      158.86     15.71 o
  -7   5   7        0.28        0.00     12.17 o
  -6   5   7        5.71        7.95      9.83 o
  -5   5   7      305.51      253.75     17.26 o
  -4   5   7      175.29      173.93     14.62 o
  -3   5   7        6.93        5.78      8.97 o
  -2   5   7       34.63       29.42      9.55 o
  -1   5   7       34.34       27.80     10.60 o
   0   5   7      436.01      507.97     56.79 o
   1   5   7      883.04      886.32     44.58 o
   2   5   7      407.29      424.59     36.09 o
   3   5   7      752.34      758.95     47.77 o
   4   5   7      312.63      290.84     36.09 o
   5   5   7       49.32       46.70     29.72 o
  -8   6   7       41.00       60.50     25.48 o
  -7   6   7      174.36      167.13     15.10 o
  -6   6   7      240.51      231.39     17.83 o
  -5   6   7       76.22       71.98     13.75 o
  -4   6   7       36.96       28.86      9.44 o
  -3   6   7       19.36       25.26      9.55 o
  -2   6   7      340.87      301.79     14.88 o
  -1   6   7      464.71      440.85     17.56 o
   0   6   7      994.84     1063.59     45.64 o
   1   6   7       66.48       84.92     27.60 o
   2   6   7       58.73       49.89     24.41 o
   3   6   7       13.01       12.74     28.66 o
   4   6   7      157.38      158.16     36.09 o
  -7   7   7      481.98      492.52     39.27 o
  -6   7   7       24.37       23.35     23.35 o
  -5   7   7      370.76      313.77     18.87 o
  -4   7   7       85.03       62.24      9.78 o
  -3   7   7      410.72      358.36     19.34 o
  -2   7   7      271.64      274.77     20.98 o
  -1   7   7       31.71       14.89     13.87 o
   0   7   7      136.20      163.47     26.54 o
   1   7   7       53.59       49.89     25.48 o
   2   7   7      205.51      179.39     33.97 o
   3   7   7      221.58      203.80     36.09 o
   4   7   7       10.76        9.55     28.66 o
  -6   8   7        0.40       13.80     23.35 o
  -5   8   7       84.69       73.24     24.41 o
  -4   8   7      291.31      304.82     19.13 o
  -3   8   7      530.09      538.41     18.61 o
  -2   8   7      385.69      380.85     24.41 o
  -1   8   7       26.15       28.21     14.96 o
   0   8   7      143.11      154.97     26.54 o
   1   8   7       31.14       27.60     26.54 o
   2   8   7       55.92       50.95     26.54 o
   3   8   7       28.81       35.03     30.78 o
  -5   9   7      159.54      173.02     27.60 o
  -4   9   7      124.61      148.90     16.49 o
  -3   9   7      101.47      107.85     35.03 o
  -2   9   7      108.69       84.74     15.71 o
  -1   9   7       44.35       53.85     16.78 o
   0   9   7      425.91      460.24     26.24 o
   1   9   7      325.99      303.58     35.03 o
   2   9   7      111.30       78.55     30.78 o
  -3  10   7       88.59       78.55     25.48 o
  -2  10   7       55.30       44.69     15.05 o
  -1  10   7       70.85       87.10     18.29 o
  -3 -12   8        1.25       12.74     15.76 o
  -2 -12   8        0.31        0.00     14.51 o
  -1 -12   8       18.86       21.75     15.05 o
   0 -12   8      646.89      642.19     43.52 o
   1 -12   8        4.38       16.98     23.35 o
  -5 -11   8       13.61       21.18     16.83 o
  -4 -11   8       44.67       66.01     23.35 o
  -3 -11   8        3.08        6.08     15.37 o
  -2 -11   8      305.31      259.87     20.63 o
  -1 -11   8       26.87       35.53     14.20 o
   0 -11   8       76.53       53.05     13.94 o
   1 -11   8       20.95       12.74     22.29 o
   2 -11   8        0.58        0.00     25.48 o
   3 -11   8      234.30      215.48     32.91 o
  -6 -10   8        3.72        0.00     27.60 o
  -5 -10   8      166.58      177.26     30.78 o
  -4 -10   8      171.38      184.92     21.23 o
  -3 -10   8       87.76       86.62     16.02 o
  -2 -10   8      442.19      469.93     22.88 o
  -1 -10   8      438.47      451.96     16.96 o
   0 -10   8      100.09      100.65     10.63 o
   1 -10   8      298.40      328.99     18.05 o
   2 -10   8        3.67        4.07      9.58 o
   3 -10   8      634.67      570.01     41.40 o
   4 -10   8       73.60       80.67     28.66 o
  -6  -9   8       32.80       37.15     30.78 o
  -5  -9   8      273.96      337.55     36.09 o
  -4  -9   8      415.34      412.77     22.66 o
  -3  -9   8       22.92       13.06     13.45 o
  -2  -9   8       23.08       24.80     10.54 o
  -1  -9   8      315.05      351.80     15.06 o
   0  -9   8       31.08       54.03      9.78 o
   1  -9   8      267.24      260.97     12.09 o
   2  -9   8       13.31        9.32      7.41 o
   3  -9   8        2.81       10.40      7.98 o
   4  -9   8       83.88       88.10     26.54 o
  -7  -8   8        4.45       35.03     27.60 o
  -6  -8   8       89.82       76.43     30.78 o
  -5  -8   8      255.63      266.43     31.84 o
  -4  -8   8       18.81       13.36     12.96 o
  -3  -8   8       41.96       33.21     15.92 o
  -2  -8   8      714.97      744.24     30.49 o
  -1  -8   8      595.99      643.89     17.95 o
   0  -8   8      573.36      560.87     16.61 o
   1  -8   8      171.04      148.72      9.65 o
   2  -8   8      204.91      210.26     11.29 o
   3  -8   8       68.98       71.94      9.28 o
   4  -8   8      213.72      200.62     30.78 o
   5  -8   8      205.62      275.98     36.09 o
  -8  -7   8       86.44       48.83     30.78 o
  -7  -7   8       20.76       16.98     31.84 o
  -6  -7   8       72.49       72.18     26.54 o
  -5  -7   8        9.25        0.00     25.48 o
  -4  -7   8       53.48       47.77     22.29 o
  -3  -7   8      174.54      171.90     17.63 o
  -2  -7   8      152.15      182.05     23.88 o
  -1  -7   8      429.78      486.66     25.48 o
   0  -7   8       97.20       78.32     11.94 o
   1  -7   8       64.67       81.07      8.79 o
   2  -7   8      340.74      332.01     12.14 o
   3  -7   8     1069.69     1087.67     21.77 o
   4  -7   8       88.74       97.02     19.64 o
   5  -7   8      116.53      135.41     16.23 o
  -8  -6   8        0.85        0.00     30.78 o
  -7  -6   8        8.31        9.55     28.66 o
  -6  -6   8       12.97        0.00     23.35 o
  -5  -6   8      393.36      331.02     23.63 o
  -4  -6   8      527.65      518.00     36.09 o
  -3  -6   8     1119.15     1239.05     22.62 o
  -2  -6   8      320.44      328.83     13.85 o
  -1  -6   8      158.72      175.31     11.08 o
   0  -6   8      120.60      136.03     10.07 o
   1  -6   8      670.90      690.62     17.36 o
   2  -6   8      201.38      202.54     10.57 o
   3  -6   8      177.11      233.13     15.42 o
   4  -6   8      319.45      332.79     14.84 o
   5  -6   8       11.67       16.93     14.73 o
   6  -6   8      683.44      678.47     28.81 o
  -8  -5   8        9.86        2.12     29.72 o
  -7  -5   8       40.04       45.35     14.75 o
  -6  -5   8      204.25      213.56     17.20 o
  -5  -5   8      180.89      175.14     27.60 o
  -4  -5   8       86.10       92.90     17.63 o
  -3  -5   8       11.61        9.74      7.90 o
  -2  -5   8       55.76       42.68      8.40 o
  -1  -5   8       32.24       29.61      8.05 o
   0  -5   8      404.48      346.56     10.89 o
   1  -5   8      268.60      233.44     12.23 o
   2  -5   8      422.97      382.52     12.67 o
   3  -5   8      553.06      581.73     13.79 o
   4  -5   8       82.96       94.81     11.47 o
   5  -5   8      749.55      819.33     30.06 o
   6  -5   8      356.41      350.80     24.23 o
  -9  -4   8        1.36        4.25     27.60 o
  -8  -4   8      172.52      126.31     29.72 o
  -7  -4   8      113.37      120.92     15.90 o
  -6  -4   8      324.74      305.00     17.18 o
  -5  -4   8        8.57       23.35     10.44 o
  -4  -4   8       79.36       80.12     16.88 o
  -3  -4   8      202.69      224.14     16.45 o
  -2  -4   8     2916.92     2917.41     34.90 o
  -1  -4   8      114.62      101.49      8.93 o
   0  -4   8       39.28       26.45      6.35 o
   1  -4   8       74.82      104.95     10.30 o
   2  -4   8     2053.67     1858.65     34.14 o
   3  -4   8      214.20      221.99     10.46 o
   4  -4   8     1316.20     1324.07     26.79 o
   5  -4   8      496.48      495.62     26.54 o
   6  -4   8       17.71       37.15     23.35 o
  -9  -3   8       88.21       91.29     33.97 o
  -8  -3   8      130.46      148.99     20.98 o
  -7  -3   8      137.05      141.26     15.74 o
  -6  -3   8        1.73        6.22      9.96 o
  -5  -3   8      224.96      226.16     15.92 o
  -4  -3   8      759.89      807.78     16.32 o
  -3  -3   8     1688.81     1394.12     19.64 o
  -2  -3   8      863.93      806.71     33.97 o
  -1  -3   8       89.90       82.60      4.86 o
   0  -3   8      425.07      348.85      9.63 o
   1  -3   8      415.39      395.73     11.69 o
   2  -3   8       96.57      100.55     10.78 o
   3  -3   8      119.17       92.09     10.32 o
   4  -3   8     1251.07     1322.59     47.77 o
   5  -3   8       55.39       45.64     22.29 o
   6  -3   8      113.56      137.99     27.60 o
  -9  -2   8        9.00       17.55     19.13 o
  -8  -2   8      207.90      230.34     29.72 o
  -7  -2   8       35.20       22.59     11.88 o
  -6  -2   8        5.73        5.34     10.34 o
  -5  -2   8        4.16        4.54      7.07 o
  -4  -2   8     2495.37     2538.43     23.42 o
  -3  -2   8     1171.72     1099.68     39.27 o
  -2  -2   8      789.77      930.91     35.03 o
  -1  -2   8     2835.77     3060.81     51.48 o
   0  -2   8      463.12      386.24     12.34 o
   1  -2   8      922.98      972.30     19.84 o
   2  -2   8      973.66      929.44     18.67 o
   3  -2   8        0.77        8.62     10.69 o
   4  -2   8       14.24       38.21     22.29 o
   5  -2   8      692.93      685.71     41.40 o
   6  -2   8      178.52      186.82     29.72 o
  -9  -1   8        1.36        0.00     25.48 o
  -8  -1   8        7.50        5.54     12.54 o
  -7  -1   8       41.31       33.28     11.73 o
  -6  -1   8      229.71      249.83     23.35 o
  -5  -1   8        5.58        9.55      7.30 o
  -4  -1   8        7.69        3.59      4.13 o
  -3  -1   8      207.92      244.14     23.35 o
  -2  -1   8     1039.82     1075.27     37.15 o
  -1  -1   8      716.66      718.12     15.92 o
   0  -1   8     1227.28     1181.35     21.80 o
   1  -1   8      199.38      171.91     11.65 o
   2  -1   8       30.53       37.44      9.55 o
   3  -1   8      283.36      288.22     19.04 o
   4  -1   8      418.01      426.71     35.03 o
   5  -1   8      101.56      102.96     26.54 o
   6  -1   8      147.55      169.83     31.84 o
  -9   0   8      121.72      135.87     27.60 o
  -8   0   8      144.91      158.16     27.60 o
  -7   0   8      123.71      145.14     33.44 o
  -6   0   8        0.71        2.12      9.28 o
  -5   0   8      163.11      140.08      9.38 o
  -4   0   8       68.90       63.38      5.19 o
  -3   0   8     1486.15     1468.01     43.52 o
  -2   0   8      861.87      727.09     61.03 o
  -1   0   8      585.03      668.22     32.37 o
   0   0   8       11.08        0.00      8.83 o
   1   0   8      179.26      166.37     13.45 o
   2   0   8      130.41      133.34     10.69 o
   3   0   8      275.93      314.18     20.55 o
   4   0   8      286.29      300.39     32.91 o
   5   0   8      183.87      211.23     32.91 o
   6   0   8      145.43       96.59     31.84 o
  -9   1   8       81.87       83.86     24.41 o
  -8   1   8        1.12        1.06     20.17 o
  -7   1   8       35.50       26.11     11.61 o
  -6   1   8      124.89      128.44     10.40 o
  -5   1   8      337.87      382.65     12.25 o
  -4   1   8     1431.34     1473.20     19.31 o
  -3   1   8      174.29      183.32      8.66 o
  -2   1   8      181.90      208.38     10.23 o
  -1   1   8      101.38      113.58     18.04 o
   0   1   8      486.40      512.69     29.72 o
   1   1   8      387.01      487.20     19.63 o
   2   1   8      237.48      253.29     18.58 o
   3   1   8      345.11      376.06     21.61 o
   4   1   8      349.96      318.44     31.84 o
   5   1   8        5.94        8.49     25.48 o
   6   1   8       49.01       62.63     28.66 o
  -9   2   8      125.16      148.61     26.54 o
  -8   2   8      133.09      137.00     16.88 o
  -7   2   8      386.75      425.47     22.23 o
  -6   2   8      729.72      776.58     30.25 o
  -5   2   8      624.37      631.88     14.55 o
  -4   2   8      716.30      723.04     16.98 o
  -3   2   8       94.93       95.67      9.12 o
  -2   2   8       31.26       31.96      7.95 o
  -1   2   8      582.61      700.57     32.91 o
   0   2   8     2225.87     2333.10     58.38 o
   1   2   8      100.98       81.73     23.35 o
   2   2   8       52.21       58.35     14.73 o
   3   2   8      145.89      163.47     26.54 o
   4   2   8       75.02       81.73     27.60 o
   5   2   8       15.15        1.06     25.48 o
   6   2   8      224.77      215.48     35.03 o
  -9   3   8       98.33      115.13     17.53 o
  -8   3   8      110.23       91.76     20.70 o
  -7   3   8      253.33      226.43     13.21 o
  -6   3   8       93.53       93.87     10.74 o
  -5   3   8      121.95      124.08      9.17 o
  -4   3   8       70.46       59.71      9.83 o
  -3   3   8       70.29       64.92      9.78 o
  -2   3   8     1710.36     1787.51     25.91 o
  -1   3   8     3549.86     3580.00    111.45 o
   0   3   8       96.87      105.60     18.58 o
   1   3   8       15.54       21.23     22.29 o
   2   3   8      720.52      706.94     42.46 o
   3   3   8       46.03       54.13     25.48 o
   4   3   8      199.67      233.52     36.09 o
   5   3   8      293.91      252.63     39.27 o
  -8   4   8       66.64       68.54     15.26 o
  -7   4   8      148.96      156.09     29.72 o
  -6   4   8       12.00       11.30      8.89 o
  -5   4   8      443.93      435.38     16.31 o
  -4   4   8      320.86      308.45     14.11 o
  -3   4   8      721.18      726.57     20.64 o
  -2   4   8      543.49      521.65     16.90 o
  -1   4   8     1414.63     1438.10     33.75 o
   0   4   8     1085.13     1010.53     31.52 o
   1   4   8        2.11        0.00     20.17 o
   2   4   8      342.39      359.84     36.09 o
   3   4   8        1.34       15.92     24.41 o
   4   4   8      181.77      140.11     32.91 o
   5   4   8        3.52        0.00     29.72 o
  -8   5   8       10.43       13.95     12.74 o
  -7   5   8       27.47       34.56     13.26 o
  -6   5   8        1.95        0.73     11.73 o
  -5   5   8      134.12      151.15     10.43 o
  -4   5   8       70.08       87.90     10.61 o
  -3   5   8        7.03       10.41      9.59 o
  -2   5   8      493.09      517.11     17.52 o
  -1   5   8      160.65      138.03     17.53 o
   0   5   8     2352.03     2324.61     65.81 o
   1   5   8       42.33       50.95     24.41 o
   2   5   8      473.38      425.65     37.15 o
   3   5   8      218.58      168.77     35.03 o
   4   5   8       17.73        8.49     25.48 o
  -7   6   8      130.81      117.65     22.29 o
  -6   6   8      222.82      257.01     17.83 o
  -5   6   8       20.43       16.69      8.01 o
  -4   6   8      325.79      313.82     14.68 o
  -3   6   8        1.08        0.00      9.38 o
  -2   6   8      710.98      651.41     29.72 o
  -1   6   8        8.82        9.24     13.75 o
   0   6   8      498.89      519.06     37.15 o
   1   6   8        5.18       11.68     24.41 o
   2   6   8      267.15      239.89     31.84 o
   3   6   8       41.67       30.78     29.72 o
   4   6   8       12.00        1.06     30.78 o
  -7   7   8      165.55      169.83     28.66 o
  -6   7   8       22.47       18.68     12.36 o
  -5   7   8       43.59       30.84     12.99 o
  -4   7   8       26.45       27.09     10.07 o
  -3   7   8      398.41      422.30     22.29 o
  -2   7   8      464.64      462.90     23.23 o
  -1   7   8      434.93      408.45     22.81 o
   0   7   8        0.81       10.61     22.29 o
   1   7   8        7.22       12.74     24.41 o
   2   7   8      239.09      251.57     37.15 o
   3   7   8       15.17       18.04     28.66 o
  -6   8   8       12.45        7.43     22.29 o
  -5   8   8      110.78      134.21     21.76 o
  -4   8   8      108.04      127.69     16.78 o
  -3   8   8      238.63      261.19     19.88 o
  -2   8   8      261.48      265.14     20.27 o
  -1   8   8       74.46       63.93     15.37 o
   0   8   8        0.91        1.06     21.23 o
   1   8   8       36.66       53.07     28.66 o
   2   8   8        1.54        0.00     26.54 o
  -4   9   8      159.68      159.17     17.83 o
  -3   9   8        5.44        3.42     13.26 o
  -2   9   8       39.44       38.32     15.37 o
  -1   9   8      124.19      113.51     18.72 o
   0   9   8      493.74      518.54     28.14 o
  -2 -12   9       52.25       48.02     15.26 o
  -1 -12   9       86.58      111.88     16.28 o
   0 -12   9      181.88      253.69     32.91 o
  -4 -11   9        8.84        6.70     15.55 o
  -3 -11   9      171.84      140.33     17.83 o
  -2 -11   9      148.96      139.29     22.82 o
  -1 -11   9      106.03       84.72     15.55 o
   0 -11   9      206.63      229.33     17.34 o
   1 -11   9       27.56       20.17     21.23 o
   2 -11   9       20.56       32.91     25.48 o
  -5 -10   9      148.66      184.72     20.66 o
  -4 -10   9      179.58      161.42     18.60 o
  -3 -10   9      130.44      140.70     17.53 o
  -2 -10   9      185.85      201.77     30.78 o
  -1 -10   9      306.97      310.99     15.47 o
   0 -10   9      102.44      109.55     14.79 o
   1 -10   9      288.40      284.89     18.05 o
   2 -10   9      157.00      148.61     28.66 o
   3 -10   9      168.27      153.91     30.78 o
  -6  -9   9      125.54      147.74     22.06 o
  -5  -9   9      176.70      181.49     18.60 o
  -4  -9   9       46.41       49.47     15.51 o
  -3  -9   9      228.25      242.55     18.36 o
  -2  -9   9       25.81       32.42     13.75 o
  -1  -9   9      324.47      353.91     15.49 o
   0  -9   9       29.64       21.33      9.34 o
   1  -9   9       13.50       25.32      9.42 o
   2  -9   9       37.83       51.26     12.54 o
   3  -9   9       46.08       60.67     12.69 o
   4  -9   9       29.03       44.58     25.48 o
  -7  -8   9        3.95        2.12     30.78 o
  -6  -8   9      190.70      169.13     23.23 o
  -5  -8   9      223.02      287.66     35.03 o
  -4  -8   9       56.15       63.03     13.34 o
  -3  -8   9      182.24      187.58     16.28 o
  -2  -8   9      477.05      523.28     17.77 o
  -1  -8   9      240.29      242.59     17.13 o
   0  -8   9       88.87       74.38     10.38 o
   1  -8   9        0.48        0.00      8.82 o
   2  -8   9      162.11      165.52     11.67 o
   3  -8   9       38.68       37.70     12.69 o
   4  -8   9      370.21      410.79     36.09 o
  -8  -7   9       28.82       27.60     27.60 o
  -7  -7   9       45.65       22.29     25.48 o
  -6  -7   9       24.68       19.11     27.60 o
  -5  -7   9        1.76       14.86     25.48 o
  -4  -7   9       11.80       31.84     24.41 o
  -3  -7   9        4.69       20.17     20.17 o
  -2  -7   9      862.58      768.71     26.64 o
  -1  -7   9       11.46        7.43     12.23 o
   0  -7   9       12.19        1.51     11.62 o
   1  -7   9      143.21      138.54     10.03 o
   2  -7   9      572.30      602.48     20.91 o
   3  -7   9      949.31      918.44     18.57 o
   4  -7   9      172.93      192.54     17.60 o
   5  -7   9       27.86       21.23     24.41 o
  -8  -6   9       16.38       25.48     28.66 o
  -7  -6   9       25.39       16.38     17.21 o
  -6  -6   9       62.47       42.83     12.13 o
  -5  -6   9      166.93      167.71     27.60 o
  -4  -6   9      769.03      800.86     22.50 o
  -3  -6   9      341.66      311.17     15.27 o
  -2  -6   9        1.22        3.16      8.50 o
  -1  -6   9      119.21       87.57     10.27 o
   0  -6   9      504.74      519.46     15.91 o
   1  -6   9      123.48      140.15      9.60 o
   2  -6   9      551.50      560.54     15.38 o
   3  -6   9      439.18      415.61     14.06 o
   4  -6   9       74.82       63.80     15.05 o
   5  -6   9      113.81      127.16     18.10 o
  -8  -5   9       30.54       22.08     16.88 o
  -7  -5   9      109.51      101.92     14.75 o
  -6  -5   9      231.29      214.59     15.82 o
  -5  -5   9       72.05       91.23     11.39 o
  -4  -5   9      635.21      559.26     17.72 o
  -3  -5   9       13.28       20.67      7.84 o
  -2  -5   9       73.08       66.67      8.50 o
  -1  -5   9      180.30      186.83     11.01 o
   0  -5   9      194.22      221.14      9.81 o
   1  -5   9      835.59      902.19     20.15 o
   2  -5   9       30.56       43.01      8.59 o
   3  -5   9       19.47       23.84      8.86 o
   4  -5   9      398.32      405.66     22.06 o
   5  -5   9      167.05      175.06     31.84 o
  -9  -4   9        1.40        0.00     18.76 o
  -8  -4   9       45.81       40.34     26.54 o
  -7  -4   9        6.80       18.04     11.39 o
  -6  -4   9      300.74      348.44     17.48 o
  -5  -4   9       58.18       56.20     11.15 o
  -4  -4   9        0.26        4.25      4.41 o
  -3  -4   9     1126.96     1118.59     14.95 o
  -2  -4   9      369.48      336.96     12.62 o
  -1  -4   9       20.26        3.69      6.88 o
   0  -4   9      693.74      737.63     14.09 o
   1  -4   9      149.90      177.38     11.55 o
   2  -4   9       14.58       10.60      8.35 o
   3  -4   9      256.26      241.13     14.71 o
   4  -4   9      206.42      186.82     26.54 o
   5  -4   9      273.62      296.15     31.84 o
   6  -4   9       69.42       73.24     26.54 o
  -9  -3   9       75.58      100.84     30.78 o
  -8  -3   9      306.72      304.64     33.97 o
  -7  -3   9       77.09       49.17     12.01 o
  -6  -3   9      130.43      136.30     12.34 o
  -5  -3   9      142.45      168.14     10.75 o
  -4  -3   9      609.50      469.67     12.89 o
  -3  -3   9     2524.23     2550.70     60.50 o
  -2  -3   9       15.52       18.04     13.51 o
  -1  -3   9       51.92       56.85      6.45 o
   0  -3   9      176.80      205.16     10.93 o
   1  -3   9      483.90      460.89     15.46 o
   2  -3   9     2512.71     2487.81     33.57 o
   3  -3   9      319.46      267.27     18.72 o
   4  -3   9       53.96       28.66     20.17 o
   5  -3   9      117.12       98.72     26.54 o
   6  -3   9      181.87      143.30     28.66 o
  -9  -2   9       21.48       36.09     25.48 o
  -8  -2   9      115.06      147.54     27.60 o
  -7  -2   9       60.18       49.18     11.88 o
  -6  -2   9       68.45       52.22      9.58 o
  -5  -2   9      765.38      752.75     16.32 o
  -4  -2   9     1368.33     1274.82     46.70 o
  -3  -2   9       41.59       54.13     15.01 o
  -2  -2   9       86.08       57.32     19.11 o
  -1  -2   9        1.93        1.62      5.07 o
   0  -2   9     1110.11     1135.42     19.53 o
   1  -2   9      770.33      798.08     19.06 o
   2  -2   9       57.20       67.31     11.70 o
   3  -2   9      138.63      122.88     16.46 o
   4  -2   9      149.89      197.43     27.60 o
   5  -2   9      383.84      374.70     36.09 o
   6  -2   9      654.35      637.94     44.58 o
  -9  -1   9        1.95        0.00     23.35 o
  -8  -1   9       18.83        0.00     14.33 o
  -7  -1   9      182.71      220.30     15.42 o
  -6  -1   9        6.00        1.46      8.71 o
  -5  -1   9       53.27       40.72      7.05 o
  -4  -1   9       15.48       19.62     14.62 o
  -3  -1   9      161.84      163.47     22.29 o
  -2  -1   9      889.99     1010.52     39.27 o
  -1  -1   9      808.12      845.75     41.93 o
   0  -1   9     2816.21     2843.78     35.14 o
   1  -1   9       78.67       76.57     10.20 o
   2  -1   9       10.71        6.57     11.40 o
   3  -1   9      640.66      700.19     30.78 o
   4  -1   9        2.63        2.12     24.41 o
   5  -1   9      290.60      259.00     31.84 o
   6  -1   9       89.58       93.41     27.60 o
  -9   0   9       81.46       60.50     26.54 o
  -8   0   9      453.66      518.00     38.21 o
  -7   0   9       67.33       45.91     11.73 o
  -6   0   9        5.33        0.00      8.78 o
  -5   0   9        0.08        1.22      7.01 o
  -4   0   9      315.27      306.95     15.91 o
  -3   0   9      380.83      384.25     28.66 o
  -2   0   9       40.39       31.57      2.96 o
  -1   0   9     1650.45     1640.79     23.90 o
   0   0   9        2.60        3.49      8.91 o
   1   0   9      171.17      154.66     14.51 o
   2   0   9      423.81      417.77     17.58 o
   3   0   9        1.92        6.37     22.29 o
   4   0   9      911.96      911.80     47.77 o
   5   0   9       33.16       35.03     27.60 o
  -9   1   9        5.16        6.37     22.29 o
  -8   1   9       52.31       78.55     24.41 o
  -7   1   9       41.50       52.45      9.73 o
  -6   1   9       47.16       36.34      8.15 o
  -5   1   9      569.68      504.98     12.97 o
  -4   1   9     1340.07     1375.83     25.98 o
  -3   1   9      171.36      174.48      8.35 o
  -2   1   9       35.30       28.50      6.88 o
  -1   1   9       31.24       37.15     18.04 o
   0   1   9       36.87       33.12     10.60 o
   1   1   9      210.63      203.80     15.55 o
   2   1   9      494.98      577.09     29.72 o
   3   1   9      379.09      339.67     33.97 o
   4   1   9       45.63       44.58     27.60 o
   5   1   9       47.01       30.78     28.66 o
  -9   2   9      150.79      137.99     26.54 o
  -8   2   9        3.75        4.42     13.75 o
  -7   2   9      612.32      566.47     17.64 o
  -6   2   9      609.76      561.58     16.10 o
  -5   2   9      415.97      423.18     17.28 o
  -4   2   9      532.79      585.26     27.68 o
  -3   2   9      229.06      232.86     11.46 o
  -2   2   9      901.13      922.59     18.99 o
  -1   2   9      733.38      762.38     28.13 o
   0   2   9      521.36      550.90     35.03 o
   1   2   9       30.74       29.37     15.71 o
   2   2   9      345.68      358.32     35.56 o
   3   2   9      640.47      675.09     43.52 o
   4   2   9      127.47      134.81     27.60 o
   5   2   9      247.40      275.98     37.15 o
  -8   3   9        5.01        4.25     13.51 o
  -7   3   9       42.77       37.25      9.46 o
  -6   3   9      348.83      331.75     13.85 o
  -5   3   9       39.42       36.02     11.73 o
  -4   3   9       93.95       93.46     10.29 o
  -3   3   9      326.05      341.16     14.16 o
  -2   3   9     1629.62     1676.41     26.49 o
  -1   3   9      559.03      564.70     35.03 o
   0   3   9       78.19       54.13     21.23 o
   1   3   9      556.45      476.60     37.15 o
   2   3   9       45.32       33.97     22.29 o
   3   3   9      362.13      432.02     39.27 o
   4   3   9      407.31      418.22     41.40 o
   5   3   9       62.88       45.64     33.97 o
  -8   4   9       10.98       14.45     14.51 o
  -7   4   9       52.43       69.48     16.98 o
  -6   4   9      111.20       96.50     16.98 o
  -5   4   9       25.24       19.21     11.94 o
  -4   4   9      622.34      605.62     18.23 o
  -3   4   9      377.15      384.76     15.77 o
  -2   4   9     1909.51     1876.06     34.94 o
  -1   4   9      254.72      256.87     28.66 o
   0   4   9       23.65       13.77     15.37 o
   1   4   9        0.97        4.25     23.35 o
   2   4   9      593.08      566.82     41.40 o
   3   4   9        9.69       10.61     25.48 o
   4   4   9        1.39        0.00     27.60 o
  -8   5   9       15.97       12.03     13.26 o
  -7   5   9      226.77      185.44     17.53 o
  -6   5   9        0.98        0.00     12.37 o
  -5   5   9      564.59      556.21     22.13 o
  -4   5   9       68.69       75.93     13.87 o
  -3   5   9        0.86        3.77     11.62 o
  -2   5   9       50.25       36.84     12.69 o
  -1   5   9       19.76       12.42     14.96 o
   0   5   9      187.24      169.83     28.66 o
   1   5   9      435.32      474.48     40.34 o
   2   5   9       20.14       41.40     27.60 o
   3   5   9       71.58       80.67     30.78 o
   4   5   9       82.05       84.92     30.78 o
  -7   6   9      148.81      179.89     27.60 o
  -6   6   9      248.83      250.34     18.29 o
  -5   6   9      134.00      156.84     16.12 o
  -4   6   9       33.36       46.49     13.12 o
  -3   6   9      125.99      160.28     16.12 o
  -2   6   9      231.93      219.22     17.63 o
  -1   6   9       15.82       23.84     14.51 o
   0   6   9        2.63       13.80     25.48 o
   1   6   9       84.48       76.43     25.48 o
   2   6   9        8.39        0.00     26.54 o
   3   6   9       90.11       58.38     33.97 o
  -6   7   9       28.25       50.58     23.35 o
  -5   7   9        5.03        6.56     12.37 o
  -4   7   9      335.30      328.84     20.22 o
  -3   7   9      222.38      251.53     24.94 o
  -2   7   9      697.83      708.07     27.74 o
  -1   7   9       18.69        0.16     14.79 o
   0   7   9       56.94       29.72     25.48 o
   1   7   9       67.88       27.60     25.48 o
   2   7   9      124.35      101.90     31.84 o
  -5   8   9      215.62      236.33     18.10 o
  -4   8   9      192.87      239.67     19.79 o
  -3   8   9      175.63      167.65     17.63 o
  -2   8   9       73.45       54.32     15.26 o
  -1   8   9       31.16       13.95     16.02 o
   0   8   9       53.06       50.95     23.35 o
   1   8   9       19.23        3.18     26.54 o
  -2   9   9        9.08        6.90     15.01 o
  -4 -11  10        9.33        0.00     14.28 o
  -3 -11  10       74.38       87.71     16.02 o
  -2 -11  10        5.00        7.57     13.87 o
  -1 -11  10       45.27       38.83     14.20 o
   0 -11  10       10.84        0.18     12.99 o
   1 -11  10       14.44       18.04     23.35 o
  -5 -10  10      115.22      105.94     18.26 o
  -4 -10  10      223.55      254.68     23.35 o
  -3 -10  10       37.10       55.17     14.51 o
  -2 -10  10       47.30       22.12     13.75 o
  -1 -10  10        4.47        7.85     13.12 o
   0 -10  10      283.81      271.52     19.13 o
   1 -10  10        1.13        5.94     12.36 o
   2 -10  10      153.83      142.24     27.60 o
  -6  -9  10       57.99      119.95     29.72 o
  -5  -9  10       48.66       71.35     15.92 o
  -4  -9  10        0.58       11.84     12.84 o
  -3  -9  10        1.35        0.00     12.17 o
  -2  -9  10        3.65        5.74     12.69 o
  -1  -9  10      311.02      311.73     19.13 o
   0  -9  10      232.37      237.77     14.18 o
   1  -9  10      452.11      434.03     21.15 o
   2  -9  10       26.08       33.20     12.54 o
   3  -9  10        0.43        9.55     23.35 o
  -7  -8  10      160.88      130.56     33.97 o
  -6  -8  10      271.75      301.46     39.27 o
  -5  -8  10      197.24      231.51     33.97 o
  -4  -8  10        9.41       16.98     25.48 o
  -3  -8  10      158.07      157.10     26.54 o
  -2  -8  10      249.30      213.35     26.54 o
  -1  -8  10      498.55      535.91     19.98 o
   0  -8  10        9.61       16.01      9.51 o
   1  -8  10       81.93       74.25     10.54 o
   2  -8  10        0.31        0.00     11.96 o
   3  -8  10      371.65      401.82     16.79 o
   4  -8  10      485.22      555.15     41.40 o
  -7  -7  10       45.16       55.20     28.66 o
  -6  -7  10       16.31       12.74     27.60 o
  -5  -7  10       42.49       76.43     28.66 o
  -4  -7  10        1.99        7.43     22.29 o
  -3  -7  10       11.13       10.61     23.35 o
  -2  -7  10      269.63      302.52     28.66 o
  -1  -7  10       41.75       64.07     14.20 o
   0  -7  10      567.66      587.66     17.43 o
   1  -7  10      318.11      284.18     12.56 o
   2  -7  10      672.77      663.01     19.38 o
   3  -7  10      664.57      720.07     22.61 o
   4  -7  10       66.04       70.34     16.06 o
  -8  -6  10       33.52       47.77     26.54 o
  -7  -6  10        0.44        0.00     28.66 o
  -6  -6  10      183.30      197.16     15.70 o
  -5  -6  10       69.66       50.95     23.35 o
  -4  -6  10      268.99      241.00     13.47 o
  -3  -6  10        8.15        7.43      8.84 o
  -2  -6  10       53.13       76.89     10.23 o
  -1  -6  10       21.94       20.94      8.93 o
   0  -6  10      794.68      801.66     19.51 o
   1  -6  10        1.84        5.05      8.16 o
   2  -6  10     1986.57     1958.36     27.06 o
   3  -6  10       43.92       54.63     11.78 o
   4  -6  10       27.16       12.33     14.28 o
   5  -6  10      355.21      388.31     24.46 o
  -8  -5  10       30.24       59.44     30.78 o
  -7  -5  10      323.29      349.22     35.03 o
  -6  -5  10      421.82      433.54     18.56 o
  -5  -5  10      170.52      147.85     11.39 o
  -4  -5  10       10.28       16.98      6.12 o
  -3  -5  10       73.52       59.32      7.01 o
  -2  -5  10      500.19      459.84     16.07 o
  -1  -5  10      221.32      251.00     12.14 o
   0  -5  10       17.62       14.86      6.93 o
   1  -5  10      117.76      106.75     11.08 o
   2  -5  10      738.09      791.16     20.82 o
   3  -5  10       21.63       15.17     11.00 o
   4  -5  10      299.92      315.37     35.03 o
   5  -5  10      243.26      253.69     29.72 o
  -8  -4  10        0.80        0.00     27.60 o
  -7  -4  10      141.93      142.24     28.66 o
  -6  -4  10      388.78      337.07     24.41 o
  -5  -4  10        4.14        8.61      5.18 o
  -4  -4  10        0.63        0.00     23.35 o
  -3  -4  10     1550.03     1601.75     52.01 o
  -2  -4  10      230.11      233.95     17.97 o
  -1  -4  10      110.46      134.00      7.51 o
   0  -4  10      174.40      149.47      9.50 o
   1  -4  10        0.34        2.38      9.96 o
   2  -4  10      281.96      243.63     13.78 o
   3  -4  10      910.93      855.94     29.64 o
   4  -4  10      348.71      375.76     32.91 o
   5  -4  10      417.10      432.02     36.09 o
  -9  -3  10       13.06       37.15     29.72 o
  -8  -3  10       99.44      134.81     31.84 o
  -7  -3  10        4.78        7.06      9.80 o
  -6  -3  10       99.51       92.64      9.91 o
  -5  -3  10      187.55      155.42     10.61 o
  -4  -3  10     1127.66     1142.14     45.64 o
  -3  -3  10      574.51      582.74     36.09 o
  -2  -3  10      224.15      202.74     18.38 o
  -1  -3  10       16.23       27.05      5.70 o
   0  -3  10       43.18       47.01      9.12 o
   1  -3  10       14.37       10.58     11.39 o
   2  -3  10      123.91      117.33     14.86 o
   3  -3  10       32.97       63.69     24.41 o
   4  -3  10      182.33      143.30     27.60 o
   5  -3  10       43.04       29.72     25.48 o
  -9  -2  10       61.40       61.57     27.60 o
  -8  -2  10       12.78        0.00     26.54 o
  -7  -2  10        1.85        0.13      9.66 o
  -6  -2  10      144.16      123.55     24.94 o
  -5  -2  10      432.13      348.16     32.91 o
  -4  -2  10      429.95      421.40     30.78 o
  -2  -2  10      294.15      320.69     19.79 o
  -1  -2  10      327.11      342.04     17.21 o
   0  -2  10      382.29      328.04     14.75 o
   1  -2  10      382.52      350.59     18.05 o
   2  -2  10       42.38       53.11     11.82 o
   3  -2  10        0.85        0.00     21.23 o
   4  -2  10      616.33      571.07     38.21 o
   5  -2  10      526.54      561.52     42.46 o
  -9  -1  10       35.16       27.60     24.41 o
  -8  -1  10        5.72        3.18     22.29 o
  -7  -1  10      146.98      142.85     13.19 o
  -6  -1  10      310.06      299.45     12.59 o
  -5  -1  10      115.94      131.62     26.54 o
  -4  -1  10       10.08        1.06     20.17 o
  -3  -1  10      448.52      417.16     30.78 o
  -2  -1  10      208.89      203.80     25.48 o
  -1  -1  10       11.36       19.19      6.97 o
   0  -1  10      407.34      348.70     19.64 o
   1  -1  10      238.47      271.36     17.06 o
   2  -1  10       37.81       42.38     11.87 o
   3  -1  10       35.66       19.11     24.41 o
   4  -1  10      712.55      669.79     42.46 o
   5  -1  10      498.55      567.88     44.58 o
  -9   0  10      429.10      442.63     38.21 o
  -8   0  10      380.36      465.98     36.09 o
  -7   0  10       21.73       19.37      9.66 o
  -6   0  10      153.34      164.33     11.48 o
  -5   0  10      152.45      173.02     25.48 o
  -4   0  10      460.38      491.46     32.91 o
  -3   0  10      292.68      338.61     28.66 o
  -2   0  10      600.56      563.08     16.45 o
  -1   0  10       54.34       32.91      9.55 o
   0   0  10      307.11      285.53     14.92 o
   1   0  10     1053.21      996.41     27.25 o
   2   0  10       97.24       97.11     13.09 o
   3   0  10      426.07      420.34     36.09 o
   4   0  10      467.18      492.52     42.46 o
   5   0  10       21.10       35.03     27.60 o
  -9   1  10       32.03        7.43     23.35 o
  -8   1  10        4.35       11.68     22.29 o
  -7   1  10       37.28       29.79     10.34 o
  -6   1  10      181.59      162.37      9.71 o
  -5   1  10      404.75      435.36     15.09 o
  -4   1  10     1315.98     1342.14     26.01 o
  -3   1  10      623.24      620.63     13.80 o
  -2   1  10       37.45       36.64      7.94 o
  -1   1  10       60.78       38.21     22.29 o
   0   1  10      423.10      457.85     19.04 o
   1   1  10      192.36      158.60     13.72 o
   2   1  10      106.71      101.71     16.58 o
   3   1  10      615.15      570.01     40.34 o
   4   1  10       12.63        7.43     26.54 o
   5   1  10        4.50        7.43     29.72 o
  -8   2  10       17.02       12.86     13.26 o
  -7   2  10      169.60      168.95     15.81 o
  -6   2  10      490.83      514.85     20.03 o
  -5   2  10      845.22      859.17     22.34 o
  -4   2  10       28.50       18.41      9.39 o
  -3   2  10        0.18        0.00      8.71 o
  -2   2  10     1031.84     1074.72     23.62 o
  -1   2  10       24.12       20.17     19.11 o
   0   2  10      523.28      497.83     36.09 o
   1   2  10      295.41      251.25     15.83 o
   2   2  10      254.80      212.29     31.84 o
   3   2  10        0.26        7.43     22.29 o
   4   2  10      628.09      585.93     47.77 o
  -8   3  10        0.78        0.00     12.99 o
  -7   3  10      250.72      256.42     17.34 o
  -6   3  10      103.43      124.14     18.04 o
  -5   3  10       31.28       25.19     10.96 o
  -4   3  10       34.41       24.41     10.60 o
  -3   3  10      416.08      460.41     18.64 o
  -2   3  10     2338.12     2278.19     43.52 o
  -1   3  10       80.08       75.36     23.35 o
   0   3  10       47.70       65.81     25.48 o
   1   3  10       11.28        0.00     24.41 o
   2   3  10      241.53      226.09     30.78 o
   3   3  10      177.67      182.57     32.91 o
   4   3  10      143.77      122.07     35.03 o
  -8   4  10       34.06       19.93     12.99 o
  -7   4  10       34.23       31.31     13.51 o
  -6   4  10       73.56       65.38     13.75 o
  -5   4  10      212.54      242.62     16.58 o
  -4   4  10      494.62      534.61     20.60 o
  -3   4  10        2.77        3.02     11.39 o
  -2   4  10      297.79      302.73     18.05 o
  -1   4  10       31.84       35.03     22.29 o
   0   4  10        0.86       17.77     17.63 o
   1   4  10      232.17      278.10     32.91 o
   2   4  10      139.72      161.34     29.72 o
   3   4  10      500.88      463.86     42.46 o
  -7   5  10       13.69       23.58     12.37 o
  -6   5  10      315.98      328.14     25.48 o
  -5   5  10      272.58      280.24     18.29 o
  -4   5  10      221.51      222.82     17.51 o
  -3   5  10      365.93      291.41     18.36 o
  -2   5  10        1.98        6.56     11.96 o
  -1   5  10      171.49      148.42     19.88 o
   0   5  10      480.39      512.69     40.34 o
   1   5  10        2.80        2.12     26.54 o
   2   5  10      241.34      238.83     33.97 o
   3   5  10        0.72        0.00     30.78 o
  -6   6  10       93.04       92.70     15.01 o
  -5   6  10        3.32        8.98     13.12 o
  -4   6  10       46.15       29.49     13.45 o
  -3   6  10      135.70      122.56     15.55 o
  -2   6  10       17.07       36.29     12.33 o
  -1   6  10       27.50       33.04     14.28 o
   0   6  10       24.49        0.00     26.54 o
   1   6  10       10.71       42.46     26.54 o
   2   6  10        0.13        0.00     24.41 o
  -5   7  10       63.06       68.64     15.39 o
  -4   7  10       80.75       88.05     16.12 o
  -3   7  10      266.65      260.88     16.33 o
  -2   7  10      346.93      386.46     23.12 o
  -1   7  10        9.41        3.44     15.55 o
   0   7  10       12.64       14.86     25.48 o
   1   7  10        4.53        4.25     27.60 o
  -4   8  10      322.33      374.06     35.56 o
  -3   8  10      189.98      207.91     19.51 o
  -2   8  10        3.46        1.65     14.03 o
  -1   8  10      160.04      169.46     20.70 o
  -3 -11  11       56.55       55.07     15.81 o
  -2 -11  11        6.92        9.83     14.20 o
  -1 -11  11       74.85       81.23     15.76 o
   0 -11  11        3.68        7.60     13.75 o
  -5 -10  11      193.27      205.31     19.37 o
  -4 -10  11       94.53      110.94     16.06 o
  -3 -10  11       11.15       15.79     14.28 o
  -2 -10  11        0.23       11.30     13.87 o
  -1 -10  11        8.37        9.37     13.12 o
   0 -10  11      140.76      156.57     17.26 o
   1 -10  11       46.73       52.38     14.03 o
   2 -10  11      206.93      240.95     30.78 o
  -6  -9  11        4.98        8.49     28.66 o
  -5  -9  11        3.90       17.12     13.65 o
  -4  -9  11       68.27       56.29     14.92 o
  -3  -9  11       29.52       27.69     16.45 o
  -2  -9  11      101.01       80.34     22.29 o
  -1  -9  11      131.35      158.96     16.46 o
   0  -9  11      333.83      333.04     20.22 o
   1  -9  11      215.77      218.22     17.83 o
   2  -9  11       15.97       19.56     12.74 o
  -6  -8  11      227.68      230.53     18.16 o
  -5  -8  11        0.39        0.00     25.48 o
  -4  -8  11       41.45       23.35     26.54 o
  -3  -8  11       49.09       36.09     22.29 o
  -2  -8  11      690.76      693.14     39.27 o
  -1  -8  11       23.00       35.96     12.50 o
   0  -8  11      290.04      264.01     22.82 o
   1  -8  11        6.62       10.74     14.33 o
   2  -8  11      373.96      383.61     20.98 o
   3  -8  11      346.58      351.74     16.89 o
  -7  -7  11       13.83       50.95     30.78 o
  -6  -7  11       25.27       42.46     24.41 o
  -5  -7  11       97.97      105.09     29.72 o
  -4  -7  11       21.26       20.57      9.66 o
  -3  -7  11      233.49      254.98     14.14 o
  -2  -7  11      136.94      148.31     12.97 o
  -1  -7  11       69.26       64.75     21.23 o
   0  -7  11        8.20        1.27     10.77 o
   1  -7  11      143.37      150.68     12.59 o
   2  -7  11      843.60      863.43     28.14 o
   3  -7  11      142.49      159.90     14.47 o
   4  -7  11       48.11       41.30     16.31 o
  -7  -6  11        0.30        1.06     24.41 o
  -6  -6  11       53.52       56.26     29.72 o
  -5  -6  11      304.58      308.54     12.93 o
  -4  -6  11        5.29        0.00      6.14 o
  -3  -6  11       22.67       31.46     11.68 o
  -2  -6  11       95.61       78.42     10.44 o
  -1  -6  11      267.21      277.74     15.10 o
   0  -6  11       30.41       34.63     10.92 o
   1  -6  11      841.75      906.35     29.31 o
   2  -6  11      271.63      279.17     19.13 o
   3  -6  11      107.82      115.69     13.27 o
   4  -6  11        9.49       19.58     14.79 o
  -8  -5  11       88.07      110.39     31.84 o
  -7  -5  11      220.95      298.27     37.15 o
  -6  -5  11      220.09      198.49     33.97 o
  -5  -5  11      201.01      199.21      6.57 o
  -4  -5  11       15.86        2.12     21.23 o
  -3  -5  11        2.40        3.18     19.11 o
  -2  -5  11      317.44      304.64     18.04 o
  -1  -5  11       59.25       64.16     16.98 o
   0  -5  11     1047.02     1090.72     25.91 o
   1  -5  11      173.70      146.77     14.51 o
   2  -5  11      233.49      194.78     13.52 o
   3  -5  11        2.32        7.59     14.62 o
   4  -5  11      172.04      170.90     27.60 o
  -8  -4  11        9.07       13.80     28.66 o
  -7  -4  11      383.62      374.70     38.21 o
  -6  -4  11       62.46       65.02      7.17 o
  -5  -4  11       51.79       43.52     25.48 o
  -4  -4  11      238.41      277.04     31.84 o
  -3  -4  11      129.33      166.65     25.48 o
  -2  -4  11      310.04      279.17     29.72 o
  -1  -4  11       32.01       30.92      8.49 o
   0  -4  11        7.22       11.68      9.49 o
   1  -4  11        1.52        0.00     11.19 o
   2  -4  11      630.81      598.25     45.64 o
   3  -4  11      334.05      325.28     22.52 o
   4  -4  11      420.26      396.99     35.03 o
  -8  -3  11       23.31       31.84     25.48 o
  -7  -3  11        7.48       19.11     26.54 o
  -6  -3  11       50.93       37.04      5.84 o
  -5  -3  11      173.51      186.82     29.72 o
  -4  -3  11      785.53      848.11     41.40 o
  -3  -3  11      370.87      350.28     31.84 o
  -2  -3  11      203.58      181.51     28.66 o
  -1  -3  11        1.97       10.61     10.61 o
   0  -3  11       25.87       22.43     10.23 o
   1  -3  11     1519.43     1617.85     54.13 o
   2  -3  11       11.19        4.18     12.17 o
   3  -3  11       90.49       72.18     24.41 o
   4  -3  11        1.92        4.25     24.41 o
  -8  -2  11        0.03        2.12     22.29 o
  -7  -2  11       71.22       65.81     27.60 o
  -6  -2  11       95.81       94.60     13.27 o
  -5  -2  11      137.00      157.10     26.54 o
  -4  -2  11      183.91      215.48     28.66 o
  -3  -2  11      352.46      358.78     29.72 o
  -2  -2  11      188.48      161.34     26.54 o
  -1  -2  11      519.69      470.47     12.84 o
   0  -2  11     1214.14     1274.82     26.20 o
   1  -2  11       51.96       56.90     13.16 o
   2  -2  11      346.10      333.45     17.17 o
   3  -2  11       68.62       57.32     24.41 o
   4  -2  11      206.36      208.05     29.72 o
  -8  -1  11      156.01      165.59     31.84 o
  -7  -1  11      170.53      136.93     26.54 o
  -6  -1  11      262.31      294.03     32.91 o
  -5  -1  11       42.81       13.80     22.29 o
  -4  -1  11       22.52       23.35     22.29 o
  -3  -1  11       15.08        0.00     21.23 o
  -2  -1  11      138.46      182.57     26.54 o
  -1  -1  11       57.14       42.68      7.83 o
   0  -1  11      725.30      811.16     36.62 o
   1  -1  11      207.86      179.47     15.71 o
   2  -1  11       67.56       58.08     12.40 o
   3  -1  11      352.41      380.00     38.21 o
   4  -1  11      412.69      375.76     38.21 o
  -8   0  11      207.86      212.29     31.84 o
  -7   0  11       36.96       46.70     21.23 o
  -6   0  11       12.81       16.98     20.17 o
  -5   0  11       21.98       30.78     23.35 o
  -4   0  11     1381.46     1333.20     52.01 o
  -3   0  11        9.81        4.25     22.29 o
  -2   0  11       52.95       55.22      3.70 o
  -1   0  11       16.77       33.49      8.54 o
   0   0  11      921.72      858.81     25.48 o
   1   0  11      892.61      916.80     38.21 o
   2   0  11      472.69      504.19     20.77 o
   3   0  11      459.70      428.83     39.27 o
   4   0  11      101.95      102.96     29.72 o
  -8   1  11       19.38        6.37     23.35 o
  -7   1  11      284.53      321.62     33.97 o
  -6   1  11      110.53      158.16     27.60 o
  -5   1  11      534.93      566.35     47.77 o
  -4   1  11      961.97      837.39     84.92 o
  -3   1  11       61.92       58.30      6.16 o
  -2   1  11       38.43       36.59      6.00 o
  -1   1  11      171.77      166.67     13.79 o
   0   1  11      222.99      234.76     16.23 o
   1   1  11      311.45      329.81     16.87 o
   2   1  11      249.54      260.06     32.91 o
   3   1  11       23.11       26.54     24.41 o
   4   1  11        0.86        0.00     28.66 o
  -8   2  11        0.97        0.00     23.35 o
  -7   2  11       81.24       99.15     13.34 o
  -6   2  11      524.99      561.94     20.40 o
  -5   2  11      182.47      156.01     12.24 o
  -4   2  11      399.48      389.12     16.45 o
  -3   2  11     1193.17     1177.89     37.15 o
  -2   2  11      101.49       78.85     10.92 o
  -1   2  11      245.61      260.06     30.78 o
   0   2  11      608.11      592.51     22.78 o
   1   2  11        2.88        0.90     10.68 o
   2   2  11        5.14        0.00     27.60 o
   3   2  11      155.36      221.85     33.97 o
   4   2  11      200.59      183.63     35.03 o
  -8   3  11       14.76       22.29     20.17 o
  -7   3  11      284.53      288.14     18.83 o
  -6   3  11       72.66       62.26     12.96 o
  -5   3  11        3.55        4.11     10.77 o
  -4   3  11       60.77       62.91     11.57 o
  -3   3  11       34.43       34.90     11.18 o
  -2   3  11      248.36      240.95     16.07 o
  -1   3  11      560.12      554.09     37.15 o
   0   3  11       71.51       61.88     19.04 o
   1   3  11        0.15        4.25     22.29 o
   2   3  11      267.70      334.36     39.27 o
   3   3  11       84.57      143.30     35.03 o
  -7   4  11       23.76       22.88     13.26 o
  -6   4  11        1.69        3.45     11.73 o
  -5   4  11      258.24      237.27     16.83 o
  -4   4  11       50.63       71.81     13.16 o
  -3   4  11        1.03        7.25     10.96 o
  -2   4  11        0.34        6.56     12.74 o
  -1   4  11        5.98        9.55     25.48 o
   0   4  11      295.58      271.74     33.97 o
   1   4  11      209.62      220.78     32.91 o
   2   4  11      379.53      348.16     38.21 o
  -7   5  11       36.65       29.72     19.11 o
  -6   5  11      372.16      355.39     20.86 o
  -5   5  11      122.99      135.81     15.05 o
  -4   5  11      161.30      169.86     15.71 o
  -3   5  11        8.75       14.56     12.74 o
  -2   5  11       29.71       27.51     12.96 o
  -1   5  11      216.26      216.74     15.62 o
   0   5  11      121.90       94.47     28.66 o
   1   5  11      176.42      208.05     37.15 o
   2   5  11      222.26      210.17     35.03 o
  -6   6  11      212.69      242.37     32.91 o
  -5   6  11        2.99        0.00     12.99 o
  -4   6  11       12.48       10.16     12.74 o
  -3   6  11       82.34       94.69     15.26 o
  -2   6  11      209.56      216.72     15.92 o
  -1   6  11        6.45        0.00     14.92 o
   0   6  11       36.44       33.97     27.60 o
   1   6  11       40.54       25.48     26.54 o
  -4   7  11       30.86       25.22     17.51 o
  -3   7  11      151.42      155.64     15.24 o
  -2   7  11       76.89       72.82     16.88 o
  -1   7  11       13.58       11.49     15.05 o
  -4 -10  12       76.70       59.44     28.66 o
  -3 -10  12       33.16       40.97     21.76 o
  -2 -10  12        4.08       15.62     12.74 o
  -1 -10  12        0.93        5.49     13.12 o
   0 -10  12      165.28      168.17     24.41 o
  -5  -9  12       35.03       53.07     25.48 o
  -4  -9  12        3.55        0.00     24.41 o
  -3  -9  12        0.18        0.00     13.27 o
  -2  -9  12      325.64      338.70     19.82 o
  -1  -9  12        3.79        0.00     12.74 o
   0  -9  12      422.69      415.55     22.82 o
   1  -9  12       40.30       36.54     15.92 o
   2  -9  12        0.69       13.23     13.75 o
  -6  -8  12       31.87       46.70     30.78 o
  -5  -8  12        5.22        0.00     26.54 o
  -4  -8  12        6.70        9.55     25.48 o
  -3  -8  12       44.07       40.34     23.35 o
  -2  -8  12      329.87      366.21     32.91 o
  -1  -8  12      110.13      117.82     25.48 o
   0  -8  12      486.32      495.17     22.18 o
   1  -8  12       47.68       34.23     13.87 o
   2  -8  12       84.03       94.77     15.76 o
  -7  -7  12       28.15       35.03     27.60 o
  -6  -7  12       88.64       82.79     31.84 o
  -5  -7  12       18.25        0.00     23.35 o
  -4  -7  12       80.05       77.44     12.21 o
  -3  -7  12      126.60      144.90     10.81 o
  -2  -7  12       88.67       63.21     10.44 o
  -1  -7  12      368.42      316.32     30.78 o
   0  -7  12       53.50       77.49     22.29 o
   1  -7  12      109.11      125.74     16.46 o
   2  -7  12      495.44      536.76     24.38 o
   3  -7  12      115.78      118.23     13.83 o
  -7  -6  12       36.99       53.07     29.72 o
  -6  -6  12       77.43       71.12     25.48 o
  -5  -6  12      137.64      147.54     30.78 o
  -4  -6  12        8.72        8.24      2.24 o
  -3  -6  12       61.73       44.81      5.19 o
  -2  -6  12        0.92        3.18      6.90 o
  -1  -6  12       36.10       29.37      9.49 o
   0  -6  12      288.66      272.98     16.07 o
   1  -6  12      953.28      897.57     27.78 o
   2  -6  12      446.07      448.26     22.81 o
   3  -6  12       38.09       39.83     12.66 o
  -7  -5  12      175.09      170.90     30.78 o
  -6  -5  12      303.26      320.56     35.03 o
  -5  -5  12        2.44        4.25     23.35 o
  -4  -5  12       25.60        0.00     24.41 o
  -3  -5  12       39.95       46.70     24.41 o
  -2  -5  12       89.25       79.61     25.48 o
  -1  -5  12       32.22       61.57     24.41 o
   0  -5  12       18.43       18.74      9.39 o
   1  -5  12      113.26      104.90     15.92 o
   2  -5  12       28.77       30.78     21.23 o
   3  -5  12      298.52      310.71     22.88 o
  -8  -4  12      141.07      126.31     29.72 o
  -7  -4  12      104.82      123.13     31.84 o
  -6  -4  12        0.16        0.00     25.48 o
  -5  -4  12       21.72       30.78     24.41 o
  -4  -4  12      236.66      282.35     32.91 o
  -3  -4  12      595.63      545.59     38.21 o
  -2  -4  12      223.77      213.35     29.72 o
  -1  -4  12        0.76        0.00     19.11 o
   0  -4  12        1.80        1.42      9.49 o
   1  -4  12      141.71      138.85     14.51 o
   2  -4  12      944.82      886.32     45.64 o
   3  -4  12      217.79      257.94     31.84 o
   4  -4  12        4.15        7.43     24.41 o
  -8  -3  12      137.80      143.30     32.91 o
  -7  -3  12        0.44        0.00     25.48 o
  -6  -3  12       30.54       30.78     24.41 o
  -5  -3  12      109.25       73.24     26.54 o
  -4  -3  12       67.38       59.44     25.48 o
  -3  -3  12       21.18       32.91     24.41 o
  -2  -3  12       11.89       30.78     24.41 o
  -1  -3  12       21.99       20.36      5.84 o
   0  -3  12       23.23       27.05     10.23 o
   1  -3  12      413.83      382.65     19.24 o
   2  -3  12      613.99      596.99     28.89 o
   3  -3  12       31.35       44.58     24.41 o
   4  -3  12       92.95      113.58     29.72 o
  -8  -2  12       12.71        0.00     27.60 o
  -7  -2  12      146.45      196.37     29.72 o
  -6  -2  12      163.71      161.34     31.84 o
  -5  -2  12       47.24       33.97     23.35 o
  -4  -2  12      287.47      255.81     28.66 o
  -3  -2  12        8.10        0.00     20.17 o
  -2  -2  12     1062.88     1142.14     48.83 o
  -1  -2  12     1311.52     1316.98     61.57 o
   0  -2  12      351.41      371.53     16.52 o
   1  -2  12      896.68      858.60     27.07 o
   2  -2  12       10.21       14.33     18.01 o
   3  -2  12        8.22        1.06     27.60 o
   4  -2  12      210.78      306.76     37.15 o
  -8  -1  12      188.46      198.49     31.84 o
  -7  -1  12       82.65      123.13     28.66 o
  -6  -1  12      191.40      200.62     28.66 o
  -5  -1  12      103.55      107.21     27.60 o
  -4  -1  12       26.54       33.97     22.29 o
  -3  -1  12       50.31       36.09     21.23 o
  -2  -1  12      113.00       75.36     25.48 o
  -1  -1  12      446.99      429.89     13.68 o
   0  -1  12      159.88      164.22     13.65 o
   1  -1  12      123.53      106.24     15.27 o
   2  -1  12      262.68      205.61     22.37 o
   3  -1  12       24.34       30.78     24.41 o
   4  -1  12      377.87      327.99     37.15 o
  -8   0  12      173.81      225.03     32.91 o
  -7   0  12       56.52       61.57     26.54 o
  -6   0  12       13.10       21.23     21.23 o
  -5   0  12      224.97      237.77     31.84 o
  -4   0  12      274.09      273.86     29.72 o
  -3   0  12      169.61      136.93     24.41 o
  -2   0  12      247.60      212.43      5.31 o
  -1   0  12      222.35      216.43     13.29 o
   0   0  12      163.18      138.43     13.92 o
   1   0  12       50.87       50.54     13.50 o
   2   0  12      708.47      674.03     47.77 o
   3   0  12      219.24      236.71     36.09 o
  -8   1  12        9.97       31.84     23.35 o
  -7   1  12       79.77      110.39     26.54 o
  -6   1  12        1.48        0.00     23.35 o
  -5   1  12      426.80      452.18     37.15 o
  -4   1  12      713.71      801.41     44.58 o
  -3   1  12       10.01        8.54      4.51 o
  -2   1  12       46.68       36.71      5.80 o
  -1   1  12      157.71      159.67     13.19 o
   0   1  12      670.68      588.25     35.56 o
   1   1  12       39.29       45.10     12.09 o
   2   1  12        7.61        1.06     26.54 o
   3   1  12       45.46       74.30     32.91 o
  -7   2  12      130.49       99.78     27.60 o
  -6   2  12      244.81      245.20     31.84 o
  -5   2  12        7.99        2.12      6.97 o
  -4   2  12       29.15       12.30      7.08 o
  -3   2  12      113.59      106.66      9.73 o
  -2   2  12      154.20      192.44     12.97 o
  -1   2  12      563.66      542.88     20.89 o
   0   2  12      127.94      142.06     16.45 o
   1   2  12      198.61      191.41     23.63 o
   2   2  12        3.95        2.12     25.48 o
   3   2  12      144.99      134.81     33.97 o
  -7   3  12       71.54       64.75     24.41 o
  -6   3  12      183.19      131.62     25.48 o
  -5   3  12       37.49       25.31     10.34 o
  -4   3  12       49.01       66.78     11.18 o
  -3   3  12      244.68      223.10     15.92 o
  -2   3  12      710.41      686.02     23.31 o
  -1   3  12        7.58        4.25     25.48 o
   0   3  12      119.38      107.34     20.86 o
   1   3  12      101.53      117.82     32.91 o
   2   3  12       98.65      104.02     33.97 o
  -6   4  12        0.90        3.18     21.23 o
  -5   4  12      184.21      179.16     37.68 o
  -4   4  12        3.10       15.92     11.73 o
  -3   4  12       25.48       30.88     11.73 o
  -2   4  12        0.14        0.16     11.73 o
  -1   4  12        3.42        2.12     26.54 o
   0   4  12       82.04       56.26     25.48 o
   1   4  12      137.02      211.23     36.09 o
  -6   5  12       91.15       79.61     24.41 o
  -5   5  12       49.80       37.15     21.23 o
  -4   5  12       14.75       15.86     13.80 o
  -3   5  12       18.55       28.19     13.26 o
  -2   5  12       24.82       15.66     12.01 o
  -1   5  12        8.15       11.05     11.84 o
   0   5  12      135.18      125.25     33.97 o
  -4   6  12       35.47       50.62     14.28 o
  -3   6  12      241.61      280.45     40.87 o
  -2   6  12      143.18      158.03     15.32 o
  -1   6  12       24.79        7.99     13.74 o
  -4  -9  13        0.09        0.00     26.54 o
  -3  -9  13       12.05        5.31     22.29 o
  -2  -9  13       25.94       20.17     24.41 o
  -1  -9  13      437.70      474.48     37.15 o
   0  -9  13      251.22      264.00     20.17 o
  -5  -8  13        2.28        0.00     26.54 o
  -4  -8  13        0.55        3.18     25.48 o
  -3  -8  13      135.13      142.24     29.72 o
  -2  -8  13        1.59       20.17     22.29 o
  -1  -8  13      672.48      714.37     43.52 o
   0  -8  13       12.28       11.48     11.96 o
   1  -8  13        5.99        0.00     12.99 o
  -6  -7  13       13.03       27.60     26.54 o
  -5  -7  13        1.09        0.00     30.78 o
  -4  -7  13       48.12       15.92     24.41 o
  -3  -7  13       26.25        8.49     23.35 o
  -2  -7  13      306.34      317.38     33.97 o
  -1  -7  13      187.85      178.33     28.66 o
   0  -7  13      285.33      279.17     29.72 o
   1  -7  13       80.51      104.45     15.55 o
   2  -7  13      159.57      154.13     17.63 o
  -7  -6  13       30.24       32.91     30.78 o
  -6  -6  13      142.35      187.88     36.09 o
  -5  -6  13        6.05       16.98     25.48 o
  -4  -6  13       19.31       35.03     23.35 o
  -3  -6  13        4.35       13.80     25.48 o
  -2  -6  13      102.94       73.24     26.54 o
  -1  -6  13       39.55       41.40     23.35 o
   0  -6  13      440.55      419.28     33.97 o
   1  -6  13      187.56      193.19     28.66 o
   2  -6  13      142.73      125.25     25.48 o
  -7  -5  13      137.34      151.79     35.03 o
  -6  -5  13      121.22      137.99     32.91 o
  -5  -5  13       21.09       19.11     25.48 o
  -4  -5  13        1.54        0.00     24.41 o
  -3  -5  13        5.98        0.00     22.29 o
  -2  -5  13      100.59      135.87     29.72 o
  -1  -5  13      622.60      672.97     41.40 o
   0  -5  13        0.62        1.06     22.29 o
   1  -5  13        8.87        3.18     20.17 o
   2  -5  13      136.51      144.36     27.60 o
   3  -5  13       82.96      106.15     27.60 o
  -7  -4  13       56.27       48.83     30.78 o
  -6  -4  13        5.42       31.84     25.48 o
  -5  -4  13       17.86        6.37     24.41 o
  -4  -4  13      343.76      348.16     35.03 o
  -3  -4  13     1055.52     1074.20     52.01 o
  -2  -4  13      538.62      578.50     39.27 o
  -1  -4  13        1.85        0.00     23.35 o
   0  -4  13       18.61       20.17     20.17 o
   1  -4  13      247.33      264.31     30.78 o
   2  -4  13      137.73      105.94     18.76 o
   3  -4  13       18.55       38.21     25.48 o
  -7  -3  13        0.50       22.29     24.41 o
  -6  -3  13       49.98       52.01     28.66 o
  -5  -3  13       30.63       42.46     26.54 o
  -4  -3  13       27.79       54.13     26.54 o
  -3  -3  13       10.21       45.64     26.54 o
  -2  -3  13       33.20       16.98     20.17 o
  -1  -3  13        8.95        1.06     20.17 o
   0  -3  13      383.00      346.04     36.09 o
   1  -3  13      513.99      559.39     39.27 o
   2  -3  13      113.30      115.23     30.25 o
   3  -3  13        6.58        0.00     24.41 o
  -7  -2  13        2.95        2.12     24.41 o
  -6  -2  13      317.62      291.90     36.09 o
  -5  -2  13       76.75       69.00     23.35 o
  -4  -2  13      141.52      163.47     26.54 o
  -3  -2  13       79.27       81.73     25.48 o
  -2  -2  13     1038.93     1090.13     49.89 o
  -1  -2  13      467.32      510.57     38.21 o
   0  -2  13     1014.04     1060.40     50.95 o
   1  -2  13      243.09      209.11     32.91 o
   2  -2  13        0.98        2.57     17.97 o
   3  -2  13        0.55        0.00     26.54 o
  -7  -1  13       94.59       67.93     29.72 o
  -6  -1  13       97.08       58.38     25.48 o
  -5  -1  13       83.45       93.41     29.72 o
  -4  -1  13       10.66       21.23     25.48 o
  -3  -1  13       41.85       24.41     23.35 o
  -2  -1  13      274.81      273.86     33.97 o
  -1  -1  13      146.96      135.87     28.66 o
   0  -1  13      114.81       76.43     24.41 o
   1  -1  13       43.10       30.78     23.35 o
   2  -1  13       40.42       36.90     18.36 o
   3  -1  13      193.68      214.42     37.15 o
  -7   0  13       17.37        8.49     25.48 o
  -6   0  13       12.88        8.49     21.23 o
  -5   0  13      812.77      831.13     47.77 o
  -4   0  13       17.72       31.84     27.60 o
  -3   0  13      235.90      272.80     31.84 o
  -2   0  13      116.97      124.19     27.60 o
  -1   0  13       72.57       56.26     25.48 o
   0   0  13       61.55       61.57     26.54 o
   1   0  13      428.90      485.50     29.24 o
   2   0  13       77.96       52.01     31.84 o
  -7   1  13        0.23       11.68     24.41 o
  -6   1  13       82.30      114.64     28.66 o
  -5   1  13       91.83      116.76     27.60 o
  -4   1  13       96.14      128.44     27.60 o
  -3   1  13       26.57       33.97     24.41 o
  -2   1  13       93.34      104.43      8.94 o
  -1   1  13       29.51       40.34     24.41 o
   0   1  13      457.84      489.34     41.40 o
   1   1  13       24.52       44.39     19.13 o
   2   1  13       51.94       63.69     32.91 o
  -7   2  13       88.40      115.70     26.54 o
  -6   2  13       16.51       22.29     22.29 o
  -5   2  13        4.49        0.00     24.41 o
  -4   2  13      117.40       69.00     24.41 o
  -3   2  13       44.28       16.98     25.48 o
  -2   2  13      423.45      396.39     16.89 o
  -1   2  13      399.75      442.63     37.15 o
   0   2  13      207.46      247.32     33.97 o
   1   2  13        0.27        0.00     28.66 o
   2   2  13       54.73       11.68     28.66 o
  -6   3  13       40.50       30.78     21.23 o
  -5   3  13       84.23      101.90     26.54 o
  -4   3  13        3.75       10.61     21.23 o
  -3   3  13      122.46      157.10     27.60 o
  -2   3  13      207.74      199.54     15.70 o
  -1   3  13      298.43      327.99     37.15 o
   0   3  13        3.49        6.89     19.79 o
   1   3  13       66.50       92.35     33.97 o
  -5   4  13      124.31      143.30     28.66 o
  -4   4  13       96.24      106.15     25.48 o
  -3   4  13        8.82        0.00     23.35 o
  -2   4  13      178.78      199.42     17.04 o
  -1   4  13        2.89        8.82     11.71 o
   0   4  13      406.78      454.31     42.46 o
  -4   5  13        2.06        0.00     22.29 o
  -3   5  13        1.23       11.68     24.41 o
  -2   5  13        0.41        6.37     22.29 o
  -4  -8  14       35.44       26.54     24.41 o
  -3  -8  14       27.84       12.74     26.54 o
  -2  -8  14      392.88      426.71     37.15 o
  -1  -8  14      351.95      354.53     33.97 o
   0  -8  14       31.80       19.11     22.29 o
  -5  -7  14       16.33       18.04     27.60 o
  -4  -7  14        3.30        7.43     26.54 o
  -3  -7  14       69.68       85.98     26.54 o
  -2  -7  14       40.13       49.89     26.54 o
  -1  -7  14        9.23       14.86     23.35 o
   0  -7  14        3.44        4.25     21.23 o
   1  -7  14      267.39      244.14     31.84 o
  -6  -6  14      141.75      200.62     36.09 o
  -5  -6  14      206.36      230.34     36.09 o
  -4  -6  14       59.86       58.38     26.54 o
  -3  -6  14        7.54       11.68     26.54 o
  -2  -6  14       26.47       15.92     23.35 o
  -1  -6  14      228.17      217.60     29.72 o
   0  -6  14      216.79      184.70     29.72 o
   1  -6  14       79.95       88.10     26.54 o
  -6  -5  14       11.91       12.74     30.78 o
  -5  -5  14      160.74      162.40     33.97 o
  -4  -5  14        2.16        6.37     26.54 o
  -3  -5  14       11.22       12.74     24.41 o
  -2  -5  14      112.49       85.98     25.48 o
  -1  -5  14      100.55      109.33     26.54 o
   0  -5  14       99.57      106.15     28.66 o
   1  -5  14        2.74        1.06     21.23 o
  -7  -4  14        0.18        0.00     28.66 o
  -6  -4  14       13.55       29.72     24.41 o
  -5  -4  14       72.10       92.35     25.48 o
  -4  -4  14     1105.07     1164.43     56.26 o
  -3  -4  14      920.48      994.59     53.07 o
  -2  -4  14       89.98       73.24     28.66 o
  -1  -4  14      213.07      220.78     31.84 o
   0  -4  14       46.77       33.97     25.48 o
   1  -4  14       42.02       55.20     24.41 o
   2  -4  14      235.09      302.30     25.49 o
  -7  -3  14        0.07       13.80     27.60 o
  -6  -3  14        1.69        2.12     28.66 o
  -5  -3  14        3.05        0.00     25.48 o
  -4  -3  14       45.22       56.26     27.60 o
  -3  -3  14      245.15      191.06     29.72 o
  -2  -3  14       13.43        0.00     23.35 o
  -1  -3  14       11.96        7.43     23.35 o
   0  -3  14      357.31      376.82     38.21 o
   1  -3  14       84.25       81.73     25.48 o
   2  -3  14      123.75      135.28     21.61 o
  -7  -2  14      248.09      289.78     37.15 o
  -6  -2  14       10.76        0.00     27.60 o
  -5  -2  14       18.83        0.00     25.48 o
  -4  -2  14      172.27      158.16     31.84 o
  -3  -2  14      221.17      201.68     30.78 o
  -2  -2  14       80.57       87.04     26.54 o
  -1  -2  14       79.94      114.64     29.72 o
   0  -2  14      639.53      696.32     46.70 o
   1  -2  14      102.97       87.04     28.66 o
   2  -2  14        0.99        0.00     17.97 o
  -7  -1  14       45.63       74.30     31.84 o
  -6  -1  14       41.13       44.58     24.41 o
  -5  -1  14        0.23        5.31     25.48 o
  -4  -1  14      184.74      194.25     28.66 o
  -3  -1  14      155.09      152.85     30.78 o
  -2  -1  14      314.65      279.17     35.03 o
  -1  -1  14        2.57       12.74     26.54 o
   0  -1  14        0.94        0.00     22.29 o
   1  -1  14        0.41        0.00     27.60 o
  -7   0  14      110.25       73.24     26.54 o
  -6   0  14      152.58      180.45     32.91 o
  -5   0  14       87.29       85.98     26.54 o
  -4   0  14      353.84      361.96     36.09 o
  -3   0  14      147.93      170.90     27.60 o
  -2   0  14        2.41        7.43     24.41 o
  -1   0  14       38.96       30.78     25.48 o
   0   0  14       35.48       24.41     21.23 o
   1   0  14      122.84       96.70     20.27 o
  -6   1  14       34.78       28.66     25.48 o
  -5   1  14      294.79      317.38     33.97 o
  -4   1  14      257.85      282.35     35.03 o
  -3   1  14       34.69       23.35     23.35 o
  -2   1  14       11.82       13.80     26.54 o
  -1   1  14      294.87      287.66     33.97 o
   0   1  14      181.74      190.00     29.72 o
   1   1  14      137.47      122.62     23.12 o
  -6   2  14       24.39        4.25     24.41 o
  -5   2  14       40.04       33.97     27.60 o
  -4   2  14       15.28       29.72     22.29 o
  -3   2  14       71.33       54.13     25.48 o
  -2   2  14      218.70      265.37     33.97 o
  -1   2  14      199.21      234.58     35.03 o
   0   2  14       59.47       38.88     18.29 o
  -5   3  14       29.91       20.17     24.41 o
  -4   3  14       44.28       30.78     26.54 o
  -3   3  14        7.18       13.80     23.35 o
  -2   3  14      207.92      248.38     32.91 o
  -1   3  14       33.42       18.04     27.60 o
  -4  -7  15        5.13        6.37     28.66 o
  -3  -7  15      201.52      188.94     33.97 o
  -2  -7  15        0.09        0.00     25.48 o
  -1  -7  15       34.87       11.68     24.41 o
  -5  -6  15      319.13      311.01     40.34 o
  -4  -6  15       55.44       66.87     28.66 o
  -3  -6  15        0.13       20.17     26.54 o
  -2  -6  15       35.25       30.78     26.54 o
  -1  -6  15       98.86      119.95     27.60 o
   0  -6  15        3.18        8.49     24.41 o
  -5  -5  15        4.23        0.00     29.72 o
  -4  -5  15       13.71       19.11     26.54 o
  -3  -5  15       23.57       29.72     28.66 o
  -2  -5  15      353.10      320.56     38.21 o
  -1  -5  15       33.84       40.34     23.35 o
   0  -5  15        0.35        0.00     22.29 o
  -6  -4  15       19.07        6.37     24.41 o
  -5  -4  15      171.50      171.96     32.91 o
  -4  -4  15      422.58      446.88     43.52 o
  -3  -4  15      231.52      221.85     32.91 o
  -2  -4  15      390.08      372.57     38.21 o
  -1  -4  15        0.81        0.00     24.41 o
   0  -4  15       27.46       24.41     22.29 o
  -6  -3  15        0.91        0.00     30.78 o
  -5  -3  15      104.10      114.64     31.84 o
  -4  -3  15      259.86      218.66     32.91 o
  -3  -3  15        4.40        2.12     27.60 o
  -2  -3  15       20.99       22.29     26.54 o
  -1  -3  15       97.12       70.06     30.78 o
   0  -3  15       75.87       70.06     24.41 o
  -6  -2  15       20.03        0.00     27.60 o
  -5  -2  15      176.99      205.92     35.03 o
  -4  -2  15       21.14       14.86     25.48 o
  -3  -2  15        4.70        0.00     26.54 o
  -2  -2  15      110.48      158.16     28.66 o
  -1  -2  15      287.19      356.65     37.15 o
   0  -2  15       31.98       71.12     28.66 o
  -6  -1  15        1.37       12.74     28.66 o
  -5  -1  15        0.30        4.25     27.60 o
  -4  -1  15       59.80       38.21     29.72 o
  -3  -1  15       72.72       70.06     29.72 o
  -2  -1  15      114.36      106.15     26.54 o
  -1  -1  15       24.85       46.70     25.48 o
   0  -1  15       22.36       38.21     24.41 o
  -5   0  15       78.62       89.16     29.72 o
  -4   0  15      328.70      323.75     36.09 o
  -3   0  15       61.54       76.43     27.60 o
  -2   0  15        2.40        0.00     25.48 o
  -1   0  15       19.41       44.58     26.54 o
   0   0  15      123.08      193.19     35.03 o
  -5   1  15      100.54       85.98     26.54 o
  -4   1  15       42.27       35.03     28.66 o
  -3   1  15        4.13       11.68     27.60 o
  -2   1  15      158.12      163.47     33.97 o
  -1   1  15       72.02       61.57     25.48 o
  -3   2  15      113.18       67.93     27.60 o
  -3  -4  16      104.50      100.84     29.72 o
  -2  -4  16       89.73       73.24     27.60 o
  -4  -3  16      167.69      165.59     35.03 o
  -3  -3  16        3.11        0.00     27.60 o
  -2  -3  16       24.69       20.17     26.54 o
  -4  -2  16        3.54        0.00     28.66 o
  -3  -2  16       16.03       24.41     27.60 o
  -2  -2  16       41.98       44.58     26.54 o
  -3  -1  16      182.66      196.37     35.03 o
 
